# Supplementary material for: Functional associations among G protein-coupled neurotransmitter receptors in the human brain
Source: BMC Neurosci. 2014 Jan 17;15:16. doi: 10.1186/1471-2202-15-16 (PMC3898241; doi:10.1186/1471-2202-15-16)
Supplement: Additional file 1 — The analysis of a single receptor. The code to process the mRNA expression data of a single neurotransmitter receptor. [file 1471-2202-15-16-S1.nb]

(* Content-type: application/vnd.wolfram.mathematica *)

(*** Wolfram Notebook File ***)
(* http://www.wolfram.com/nb *)

(* CreatedBy='Mathematica 9.0' *)

(*CacheID: 234*)
(* Internal cache information:
NotebookFileLineBreakTest
NotebookFileLineBreakTest
NotebookDataPosition[       157,          7]
NotebookDataLength[     47642,       1040]
NotebookOptionsPosition[     45990,        983]
NotebookOutlinePosition[     46333,        998]
CellTagsIndexPosition[     46290,        995]
WindowFrame->Normal*)

(* Beginning of Notebook Content *)
Notebook[{

Cell[CellGroupData[{
Cell["\<\
Functional groups of G protein-coupled neurotransmitter receptors in the \
human brain\
\>", "Title",
 CellChangeTimes->{{3.5832782691475906`*^9, 3.5832783093119397`*^9}}],

Cell["Skirmantas Janusonis (UCSB)", "Subtitle",
 CellChangeTimes->{{3.583278322313591*^9, 3.583278328667717*^9}}],

Cell["\<\
File 1: Analysis of a single receptor \
\>", "Subsubtitle",
 CellChangeTimes->{{3.583278340872142*^9, 3.5832783428469915`*^9}, {
  3.5832784327434764`*^9, 3.583278461019655*^9}},
 Background->RGBColor[0.87, 0.94, 1]],

Cell[BoxData[
 RowBox[{
  RowBox[{"(*", " ", 
   RowBox[{"The", " ", "name", " ", "that", " ", "will", " ", "be", " ", 
    RowBox[{"used", ".", " ", "It"}], " ", "should", " ", "match", " ", "the",
     " ", "Columns", " ", "and", " ", "Expression", " ", 
    RowBox[{"files", "."}]}], " ", "*)"}], "\[IndentingNewLine]", 
  RowBox[{
   RowBox[{"GeneID", "=", "\"\<Serotonin_5-HT1A\>\""}], ";"}]}]], "Input",
 CellChangeTimes->{{3.567556849956465*^9, 3.5675568598431025`*^9}, {
   3.567556932444778*^9, 3.567556932772379*^9}, {3.5675578753182936`*^9, 
   3.567557877266974*^9}, {3.56755986783468*^9, 3.5675598688642817`*^9}, {
   3.5677393919386625`*^9, 3.567739392316684*^9}, {3.5677395267150006`*^9, 
   3.567739530663722*^9}, {3.5678003932042947`*^9, 3.567800398824935*^9}, {
   3.5680814536008015`*^9, 3.5680814637664204`*^9}, {3.5680815533582277`*^9, 
   3.5680815537936363`*^9}, {3.5680816246724567`*^9, 3.568081625140484*^9}, {
   3.568081667988524*^9, 3.568081668752925*^9}, {3.5680817302478075`*^9, 
   3.568081730958219*^9}, {3.568081836393167*^9, 3.568081838610608*^9}, {
   3.568081903325917*^9, 3.568081903808526*^9}, {3.568087783874897*^9, 
   3.568087790198344*^9}, {3.568087828617647*^9, 3.568087828854454*^9}, {
   3.568087883668355*^9, 3.5680878885561*^9}, {3.5680885975685177`*^9, 
   3.5680886014521966`*^9}, {3.5680886455022097`*^9, 
   3.5680886457292233`*^9}, {3.5681290115996146`*^9, 
   3.5681290468303633`*^9}, {3.5681291332572536`*^9, 
   3.5681291334912543`*^9}, {3.568129206367816*^9, 3.5681292134763594`*^9}, {
   3.5694648411537952`*^9, 3.569464841340996*^9}, {3.569464912864862*^9, 
   3.5694649131612625`*^9}, {3.5694650068748283`*^9, 
   3.5694650072190285`*^9}, {3.5694655848465223`*^9, 
   3.5694655854335337`*^9}, {3.56946563480494*^9, 3.569465635231965*^9}, {
   3.5694656702610826`*^9, 3.569465670510683*^9}, {3.569465714124008*^9, 
   3.569465714373609*^9}, {3.5694662320441904`*^9, 3.5694662400506086`*^9}, {
   3.569466293404021*^9, 3.569466293591221*^9}, {3.5694671961546235`*^9, 
   3.5694672024495735`*^9}, {3.56946725081264*^9, 3.569467251015441*^9}, {
   3.56946730018097*^9, 3.569467301826616*^9}, {3.5694673495216084`*^9, 
   3.569467349849209*^9}, {3.56946739824732*^9, 3.5694673985149217`*^9}, {
   3.5695239595521107`*^9, 3.5695239660356617`*^9}, {3.5717891168872724`*^9, 
   3.5717891257467957`*^9}, {3.5720328745434275`*^9, 3.572032881642005*^9}, {
   3.5720330037511663`*^9, 3.572033004573213*^9}, {3.5720331182498207`*^9, 
   3.572033118998622*^9}, {3.5720332073166103`*^9, 3.5720332077534113`*^9}, {
   3.5720337425795527`*^9, 3.572033743640355*^9}, {3.572033795707036*^9, 
   3.5720337963154373`*^9}, {3.572033855527996*^9, 3.5720338561363974`*^9}, {
   3.572033903277562*^9, 3.5720339054615655`*^9}, {3.572033957571195*^9, 
   3.5720339580202208`*^9}, {3.5720340158929553`*^9, 
   3.5720340164389563`*^9}, {3.5720341331683846`*^9, 
   3.5720341361170316`*^9}, {3.5720342028745184`*^9, 3.572034203092919*^9}, {
   3.5720342871262474`*^9, 3.5720342874616594`*^9}, {3.572034343046035*^9, 
   3.572034343404835*^9}, {3.5720343988253107`*^9, 3.572034398981311*^9}, {
   3.5720344610597377`*^9, 3.5720344630662146`*^9}, {3.572034514161373*^9, 
   3.572034514286173*^9}, {3.5720345652322016`*^9, 3.572034565497402*^9}, {
   3.5720346127147355`*^9, 3.572034613042336*^9}, {3.572034661728598*^9, 
   3.572034661759798*^9}, {3.572034752089099*^9, 3.57203475687682*^9}, {
   3.57203481545141*^9, 3.5720348156698103`*^9}, {3.5720349129810963`*^9, 
   3.5720349167875032`*^9}, {3.572034970783206*^9, 3.572034971029207*^9}, {
   3.5720350111791615`*^9, 3.5720350116003623`*^9}, {3.572035054415701*^9, 
   3.5720350546965013`*^9}, {3.5720350964798303`*^9, 3.572035097038862*^9}, {
   3.5720351387533765`*^9, 3.572035139127777*^9}, {3.572035178381651*^9, 
   3.572035178397251*^9}, {3.5720352477323265`*^9, 3.572035248122328*^9}, {
   3.5720353209182167`*^9, 3.572035323100341*^9}, {3.5720353797984333`*^9, 
   3.5720353804874725`*^9}, {3.572035428649585*^9, 3.5720354290693893`*^9}, {
   3.572035480027768*^9, 3.5720354804085703`*^9}, {3.5720355371450887`*^9, 
   3.572035540268181*^9}, {3.572035586617914*^9, 3.5720355866369157`*^9}, {
   3.572035642966318*^9, 3.5720356466280184`*^9}, 3.57203668603916*^9, {
   3.5832785189986367`*^9, 3.583278544832348*^9}}],

Cell[BoxData[
 RowBox[{
  RowBox[{"(*", " ", 
   RowBox[{
   "The", " ", "Columns", " ", "and", " ", "Expression", " ", "files", " ", 
    "have", " ", "been", " ", "downloaded", " ", "from", " ", "the", " ", 
    "Allen", " ", "Brain", " ", "Atlas", " ", "data", " ", "portal", " ", 
    "and", " ", "saved", " ", "as", " ", "Excel", " ", 
    RowBox[{"files", "."}]}], " ", "*)"}], " ", "\[IndentingNewLine]", 
  RowBox[{
   RowBox[{
    RowBox[{"DataColumns", "=", 
     RowBox[{
      RowBox[{"Import", "[", 
       RowBox[{
       "\"\<C:\\\\Users\\\\Skirmantas \
Janusonis\\\\Documents\\\\ARTICLES\\\\Ms26_ReceptorSets\\\\RECEPTORS\\\\\>\"",
         "<>", "GeneID", "<>", "\"\<\\\\Columns.xlsx\>\""}], "]"}], "[", 
      RowBox[{"[", "1", "]"}], "]"}]}], ";"}], "\[IndentingNewLine]", 
   RowBox[{
    RowBox[{"DataExpression", "=", 
     RowBox[{
      RowBox[{"Import", "[", 
       RowBox[{
       "\"\<C:\\\\Users\\\\Skirmantas \
Janusonis\\\\Documents\\\\ARTICLES\\\\Ms26_ReceptorSets\\\\RECEPTORS\\\\\>\"",
         "<>", "GeneID", "<>", "\"\<\\\\Expression.xlsx\>\""}], "]"}], "[", 
      RowBox[{"[", "1", "]"}], "]"}]}], ";"}]}]}]], "Input",
 CellChangeTimes->{{3.567106537238689*^9, 3.567106547612091*^9}, {
   3.567106579169798*^9, 3.5671066483443804`*^9}, {3.5671068812343526`*^9, 
   3.5671068833678193`*^9}, {3.567108957757242*^9, 3.5671089595294724`*^9}, {
   3.5675455842786474`*^9, 3.567545587947193*^9}, {3.567545685725256*^9, 
   3.567545729920661*^9}, {3.56754577671093*^9, 3.567545883385657*^9}, {
   3.5675459328141713`*^9, 3.5675459331729717`*^9}, {3.567545982515192*^9, 
   3.567545999148943*^9}, {3.567546030925497*^9, 3.567546091524889*^9}, {
   3.5675462256428976`*^9, 3.567546252744029*^9}, {3.567546409025728*^9, 
   3.5675464526768045`*^9}, {3.567546544209458*^9, 3.5675466060302744`*^9}, {
   3.5675467462970247`*^9, 3.5675467580643167`*^9}, {3.5675468512049456`*^9, 
   3.5675468534825497`*^9}, {3.567546905288295*^9, 3.567546965062887*^9}, {
   3.5675469963268003`*^9, 3.567547032911462*^9}, {3.56754712327184*^9, 
   3.567547170878801*^9}, {3.5675472080635815`*^9, 3.567547277505206*^9}, {
   3.567547330605213*^9, 3.5675473733010664`*^9}, {3.567547420321145*^9, 
   3.5675474213167667`*^9}, {3.5675474534769163`*^9, 
   3.5675474621278496`*^9}, {3.5675475039230785`*^9, 3.567547576364152*^9}, 
   3.5675574629724836`*^9, 3.5675575010706425`*^9, {3.5675576113689613`*^9, 
   3.5675576379389315`*^9}, {3.56755786172791*^9, 3.5675579248420353`*^9}, {
   3.5694512121286416`*^9, 3.569451214736329*^9}, {3.5694514856311274`*^9, 
   3.5694515147962837`*^9}, {3.583277679359942*^9, 3.5832777670105405`*^9}}],

Cell[CellGroupData[{

Cell[BoxData[
 RowBox[{
  RowBox[{"(*", " ", 
   RowBox[{"The", " ", "number", " ", "of", " ", "brain", " ", 
    RowBox[{"regions", "."}]}], " ", "*)"}], "\[IndentingNewLine]", 
  RowBox[{
   RowBox[{
    RowBox[{"NROI", "=", "169"}], ";"}], " ", "\[IndentingNewLine]", 
   RowBox[{"(*", " ", 
    RowBox[{"The", " ", "number", " ", "of", " ", 
     RowBox[{"probes", "."}]}], " ", "*)"}], "\[IndentingNewLine]", 
   RowBox[{
    RowBox[{"GeneExpressionProbes", "=", 
     RowBox[{"Drop", "[", 
      RowBox[{"DataExpression", ",", "None", ",", "1"}], "]"}]}], ";"}], 
   "\[IndentingNewLine]", 
   RowBox[{
    RowBox[{"NProbes", "=", 
     RowBox[{
      RowBox[{"Dimensions", "[", "GeneExpressionProbes", "]"}], "[", 
      RowBox[{"[", "1", "]"}], "]"}]}], ";"}], "\[IndentingNewLine]", 
   RowBox[{
    RowBox[{"NGeneExpression", "=", 
     RowBox[{
      RowBox[{"Dimensions", "[", "GeneExpressionProbes", "]"}], "[", 
      RowBox[{"[", "2", "]"}], "]"}]}], ";"}], "\[IndentingNewLine]", 
   RowBox[{
    RowBox[{"NSubjects", "=", 
     RowBox[{"NGeneExpression", "/", "NROI"}]}], ";"}], "\[IndentingNewLine]", 
   RowBox[{"If", "[", 
    RowBox[{
     RowBox[{
      RowBox[{"Mod", "[", 
       RowBox[{"NGeneExpression", ",", "NROI"}], "]"}], "\[Equal]", "0"}], 
     ",", "\[IndentingNewLine]", 
     RowBox[{"Print", "[", 
      RowBox[{
      "\"\<The dimensions are OK:\>\"", ",", "\"\< Subjects=\>\"", ",", 
       "NSubjects", ",", "\"\<; NProbes=\>\"", ",", "NProbes", ",", 
       "\"\<; NROI=\>\"", ",", "NROI", ",", "\"\<; NGeneExpression=\>\"", ",",
        "NGeneExpression"}], "]"}], ",", 
     RowBox[{
      RowBox[{
      "Print", "[", "\"\<WARNING: The dimensions do NOT match!\>\"", "]"}], 
      ";", 
      RowBox[{
      "Speak", "[", "\"\<WARNING: The dimensions do NOT match!\>\"", 
       "]"}]}]}], "]"}]}]}]], "Input",
 CellChangeTimes->{
  3.5675475963829966`*^9, {3.567555724760925*^9, 3.5675557255475473`*^9}, {
   3.567736817571841*^9, 3.567736874497508*^9}, {3.5677369062961726`*^9, 
   3.5677369292518663`*^9}, {3.567737004632484*^9, 3.567737004757491*^9}, 
   3.571789206559225*^9, {3.5717892419428916`*^9, 3.57178948143276*^9}, {
   3.5717895199690385`*^9, 3.571789526863471*^9}, {3.571789571365582*^9, 
   3.5717897199672947`*^9}, {3.571789845692069*^9, 3.5717898467911143`*^9}, {
   3.57178990456002*^9, 3.571790076982045*^9}, {3.5717905043613863`*^9, 
   3.5717905526024046`*^9}, {3.571790655304001*^9, 3.5717906662346935`*^9}, {
   3.571943616523328*^9, 3.571943663241061*^9}, {3.5719438251035967`*^9, 
   3.571943826385618*^9}}],

Cell[BoxData[
 InterpretationBox[
  RowBox[{"\<\"The dimensions are OK:\"\>", 
   "\[InvisibleSpace]", "\<\" Subjects=\"\>", "\[InvisibleSpace]", "6", 
   "\[InvisibleSpace]", "\<\"; NProbes=\"\>", "\[InvisibleSpace]", "3", 
   "\[InvisibleSpace]", "\<\"; NROI=\"\>", "\[InvisibleSpace]", "169", 
   "\[InvisibleSpace]", "\<\"; NGeneExpression=\"\>", "\[InvisibleSpace]", 
   "1014"}],
  SequenceForm[
  "The dimensions are OK:", " Subjects=", 6, "; NProbes=", 3, "; NROI=", 169, 
   "; NGeneExpression=", 1014],
  Editable->False]], "Print",
 CellChangeTimes->{3.5832788968932333`*^9}]
}, Open  ]],

Cell[CellGroupData[{

Cell[BoxData[
 RowBox[{
  RowBox[{"(*", " ", 
   RowBox[{"Extract", " ", "the", " ", "brain", " ", 
    RowBox[{"regions", "."}]}], " ", "*)"}], "\[IndentingNewLine]", 
  RowBox[{
   RowBox[{
    RowBox[{"ROINamesFullAll", "=", 
     RowBox[{"Partition", "[", 
      RowBox[{
       RowBox[{
        RowBox[{"Drop", "[", 
         RowBox[{"DataColumns", ",", "1"}], "]"}], "[", 
        RowBox[{"[", 
         RowBox[{"All", ",", "11"}], "]"}], "]"}], ",", "NROI"}], "]"}]}], 
    ";"}], "\[IndentingNewLine]", 
   RowBox[{
    RowBox[{"ROINamesAll", "=", 
     RowBox[{"Partition", "[", 
      RowBox[{
       RowBox[{
        RowBox[{"Drop", "[", 
         RowBox[{"DataColumns", ",", "1"}], "]"}], "[", 
        RowBox[{"[", 
         RowBox[{"All", ",", "12"}], "]"}], "]"}], ",", "NROI"}], "]"}]}], 
    ";"}], "\[IndentingNewLine]", 
   RowBox[{
    RowBox[{"If", "[", 
     RowBox[{
      RowBox[{
       RowBox[{"(", 
        RowBox[{"Equal", "@@", "ROINamesFullAll"}], ")"}], "&&", 
       RowBox[{"(", 
        RowBox[{"Equal", "@@", "ROINamesAll"}], ")"}]}], ",", 
      "\[IndentingNewLine]", 
      RowBox[{
      "Print", "[", "\"\<The regions match across the subjects.\>\"", "]"}], 
      ",", "\[IndentingNewLine]", 
      RowBox[{
       RowBox[{
       "Print", "[", "\"\<WARNING: The regions do not match!\>\"", "]"}], ";", 
       RowBox[{
       "Speak", "[", "\"\<WARNING: The regions do not match!\>\"", "]"}]}]}], 
     "]"}], ";"}], " "}]}]], "Input",
 CellChangeTimes->{{3.5717902069259043`*^9, 3.5717902325140276`*^9}, {
  3.571790310394647*^9, 3.5717903404717035`*^9}, {3.5717903997759967`*^9, 
  3.5717904056077175`*^9}, {3.5717904585997066`*^9, 3.5717904656472034`*^9}, {
  3.5717905798628654`*^9, 3.5717908035019245`*^9}, {3.571790888464035*^9, 
  3.5717909046371994`*^9}, {3.5719436255564766`*^9, 3.5719436309735622`*^9}}],

Cell[BoxData["\<\"The regions match across the subjects.\"\>"], "Print",
 CellChangeTimes->{3.5832788969088335`*^9}]
}, Open  ]],

Cell[CellGroupData[{

Cell[BoxData[{
 RowBox[{"ROINamesFull", "=", 
  RowBox[{"ROINamesFullAll", "[", 
   RowBox[{"[", "1", "]"}], "]"}]}], "\[IndentingNewLine]", 
 RowBox[{"ROINames", "=", 
  RowBox[{"ROINamesAll", "[", 
   RowBox[{"[", "1", "]"}], "]"}]}]}], "Input",
 CellChangeTimes->{{3.5717917328478217`*^9, 3.5717917707018175`*^9}}],

Cell[BoxData[
 RowBox[{"{", 
  RowBox[{"\<\"anterior orbital gyrus\"\>", ",", "\<\"frontal operculum\"\>", 
   ",", "\<\"frontal pole\"\>", ",", "\<\"gyrus rectus\"\>", 
   ",", "\<\"inferior frontal gyrus, opercular part\"\>", 
   ",", "\<\"inferior frontal gyrus, orbital part\"\>", 
   ",", "\<\"Inferior frontal gyrus, triangular part\"\>", 
   ",", "\<\"inferior rostral gyrus\"\>", 
   ",", "\<\"lateral orbital gyrus\"\>", ",", "\<\"medial orbital gyrus\"\>", 
   ",", "\<\"middle frontal gyrus\"\>", 
   ",", "\<\"paracentral lobule, anterior part\"\>", 
   ",", "\<\"paraterminal gyrus\"\>", ",", "\<\"parolfactory gyri\"\>", 
   ",", "\<\"posterior orbital gyrus\"\>", ",", "\<\"precentral gyrus\"\>", 
   ",", "\<\"subcallosal gyrus\"\>", ",", "\<\"superior frontal gyrus\"\>", 
   ",", "\<\"superior rostral gyrus\"\>", ",", "\<\"Long Insular Gyri\"\>", 
   ",", "\<\"Short Insular Gyri\"\>", 
   ",", "\<\"Cingulate gyrus, frontal part\"\>", 
   ",", "\<\"Cingulate gyrus, parietal part\"\>", 
   ",", "\<\"Cingulate gyrus, retrosplenial part\"\>", 
   ",", "\<\"Dentate Gyrus\"\>", ",", "\<\"CA1 field\"\>", 
   ",", "\<\"CA2 field\"\>", ",", "\<\"CA3 field\"\>", 
   ",", "\<\"CA4 field\"\>", ",", "\<\"Subiculum\"\>", 
   ",", "\<\"parahippocampal gyrus\"\>", ",", "\<\"piriform cortex\"\>", 
   ",", "\<\"cuneus\"\>", ",", "\<\"inferior occipital gyrus\"\>", 
   ",", "\<\"lingual gyrus\"\>", ",", "\<\"occipital pole\"\>", 
   ",", "\<\"occipito-temporal gyrus\"\>", 
   ",", "\<\"superior occipital gyrus\"\>", ",", "\<\"angular gyrus\"\>", 
   ",", "\<\"supramarginal gyrus\"\>", 
   ",", "\<\"paracentral lobule, posterior part\"\>", 
   ",", "\<\"postcentral gyrus\"\>", ",", "\<\"precuneus\"\>", 
   ",", "\<\"supraparietal lobule\"\>", ",", "\<\"fusiform gyrus\"\>", 
   ",", "\<\"Heschl's gyrus\"\>", ",", "\<\"inferior temporal gyrus\"\>", 
   ",", "\<\"middle temporal gyrus\"\>", ",", "\<\"planum polare\"\>", 
   ",", "\<\"planum temporale\"\>", ",", "\<\"superior temporal gyrus\"\>", 
   ",", "\<\"temporal pole\"\>", ",", "\<\"transverse gyri\"\>", 
   ",", "\<\"Amygdaloid Transition Zone\"\>", 
   ",", "\<\"Basolateral Nucleus\"\>", ",", "\<\"Basomedial Nucleus\"\>", 
   ",", "\<\"Central Nucleus\"\>", ",", "\<\"Cortico-medial group\"\>", 
   ",", "\<\"Lateral Nucleus\"\>", ",", "\<\"Septal nuclei\"\>", 
   ",", "\<\"Substantia Innominata\"\>", 
   ",", "\<\"globus pallidus, external segment\"\>", 
   ",", "\<\"globus pallidus, internal segment\"\>", 
   ",", "\<\"Body of the Caudate Nucleus\"\>", 
   ",", "\<\"Head of the Caudate Nucleus\"\>", 
   ",", "\<\"Tail of the Caudate Nucleus\"\>", 
   ",", "\<\"Nucleus Accumbens\"\>", ",", "\<\"Putamen\"\>", 
   ",", "\<\"Claustrum\"\>", ",", "\<\"Habenular Nuclei\"\>", 
   ",", "\<\"Paraventricular Nuclei of Thalamus\"\>", ",", "\<\"pineal\"\>", 
   ",", "\<\"Anterior Hypothalamic Area\"\>", 
   ",", "\<\"Lateral hypothalamic Area\"\>", 
   ",", "\<\"Paraventricular Nucleus of the Hypothalamus\"\>", 
   ",", "\<\"Supraoptic Nucleus\"\>", 
   ",", "\<\"Lateral Hypothalamic Area, Mammillary Region\"\>", 
   ",", "\<\"Mammillary Body\"\>", ",", "\<\"Posterior Hypothalamic Area\"\>",
    ",", "\<\"Supramammillary Nucleus\"\>", 
   ",", "\<\"Tuberomammillary Nucleus\"\>", ",", "\<\"Preoptic Region\"\>", 
   ",", "\<\"Arcuate Nucleus of the Hypothalamus\"\>", 
   ",", "\<\"Dorsomedial Hypothalamic Nucleus\"\>", 
   ",", "\<\"Lateral Hypothalamic Area, Tuberal Region\"\>", 
   ",", "\<\"Lateral Tuberal Nucleus\"\>", 
   ",", "\<\"Perifornical Nucleus\"\>", 
   ",", "\<\"Ventromedial Hypothalamic Nucleus\"\>", 
   ",", "\<\"Subthalamus\"\>", ",", "\<\"Anterior Group of Nuclei\"\>", 
   ",", "\<\"Caudal Group of intralaminar Nuclei\"\>", 
   ",", "\<\"Dorsal Lateral Geneiculate Nucleus\"\>", 
   ",", "\<\"Lateral Group of Nuclei, Dorsal Division\"\>", 
   ",", "\<\"Lateral Group of Nuclei, Ventral Division\"\>", 
   ",", "\<\"Medial Geniculate Complex\"\>", 
   ",", "\<\"Medial Group of Nuclei\"\>", 
   ",", "\<\"Posterior Group of Nuclei\"\>", 
   ",", "\<\"Rostral Group of Intralaminar Nuclei\"\>", 
   ",", "\<\"Ventral Thalamus\"\>", ",", "\<\"Inferior Colliculus\"\>", 
   ",", "\<\"Superior Colliculus\"\>", 
   ",", "\<\"central grey substance of midbrain\"\>", 
   ",", "\<\"Edinger Westphal nucleus\"\>", 
   ",", "\<\"interstitial nucleus of Cajal\"\>", 
   ",", "\<\"Midbrain Raphe Nuclei\"\>", 
   ",", "\<\"Midbrain Reticular Formation\"\>", 
   ",", "\<\"nucleus of Darkschewitsch\"\>", 
   ",", "\<\"Oculomotor Nuclear Complex\"\>", ",", "\<\"Red Nucleus\"\>", 
   ",", "\<\"Substantia Nigra\"\>", ",", "\<\"trochlear nucleus\"\>", 
   ",", "\<\"ventral tegmental area\"\>", ",", "\<\"Pretectal Region\"\>", 
   ",", "\<\"I-II\"\>", ",", "\<\"III\"\>", ",", "\<\"IV\"\>", 
   ",", "\<\"V\"\>", ",", "\<\"VI\"\>", ",", "\<\"VIIAf\"\>", 
   ",", "\<\"VIIAt\"\>", ",", "\<\"VIIB\"\>", ",", "\<\"VIIIA\"\>", 
   ",", "\<\"VIIIB\"\>", ",", "\<\"IX\"\>", ",", "\<\"X\"\>", 
   ",", "\<\"III\"\>", ",", "\<\"IV\"\>", ",", "\<\"V\"\>", ",", "\<\"VI\"\>",
    ",", "\<\"Crus I\"\>", ",", "\<\"Crus II\"\>", ",", "\<\"VIIB\"\>", 
   ",", "\<\"VIIIA\"\>", ",", "\<\"VIIIB\"\>", ",", "\<\"IX\"\>", 
   ",", "\<\"X\"\>", ",", "\<\"Dentate Nucleus\"\>", 
   ",", "\<\"Emboliform Nucleus\"\>", ",", "\<\"Fastigial Nucleus\"\>", 
   ",", "\<\"Globose Nucleus\"\>", ",", "\<\"pontine nuclei\"\>", 
   ",", "\<\"abducens nucleus\"\>", ",", "\<\"central grey of the Pons\"\>", 
   ",", "\<\"facial motor nucleus\"\>", 
   ",", "\<\"lateral parabrachial nucleus\"\>", ",", "\<\"locus ceruleus\"\>",
    ",", "\<\"medial parabrachial nucleus\"\>", 
   ",", "\<\"nucleus subceruleus\"\>", ",", "\<\"pontine raphe nucleus\"\>", 
   ",", "\<\"Paramedian Pontine Reticular Formation\"\>", 
   ",", "\<\"Superior Olivary Complex\"\>", ",", "\<\"Trigeminal Nuclei\"\>", 
   ",", "\<\"arcuate nucleus of medulla\"\>", 
   ",", "\<\"central glial substance\"\>", ",", "\<\"cochlear nuclei\"\>", 
   ",", "\<\"cuneate nucleus\"\>", 
   ",", "\<\"dorsal motor nucleus of the vagus\"\>", 
   ",", "\<\"gracile nucleus\"\>", ",", "\<\"hypoglossal nucleus\"\>", 
   ",", "\<\"inferior olivary complex\"\>", 
   ",", "\<\"central medullary reticular group\"\>", 
   ",", "\<\"gigantocellular group\"\>", 
   ",", "\<\"lateral medullary reticular group\"\>", 
   ",", "\<\"raphe nuclei of medulla\"\>", 
   ",", "\<\"spinal trigeminal nucleus\"\>", ",", "\<\"vestibular nuclei\"\>",
    ",", "\<\"corpus callosum\"\>", ",", "\<\"cingulum bundle\"\>", 
   ",", "\<\"Choroid Plexus of the lateral ventricle\"\>"}], "}"}]], "Output",
 CellChangeTimes->{3.5832788969244337`*^9}],

Cell[BoxData[
 RowBox[{"{", 
  RowBox[{"\<\"AOrG\"\>", ",", "\<\"fro\"\>", ",", "\<\"FP\"\>", 
   ",", "\<\"GRe\"\>", ",", "\<\"opIFG\"\>", ",", "\<\"orIFG\"\>", 
   ",", "\<\"trIFG\"\>", ",", "\<\"IRoG\"\>", ",", "\<\"LOrG\"\>", 
   ",", "\<\"MOrG\"\>", ",", "\<\"MFG\"\>", ",", "\<\"PCLa\"\>", 
   ",", "\<\"PTG\"\>", ",", "\<\"PaOG\"\>", ",", "\<\"POrG\"\>", 
   ",", "\<\"PrG\"\>", ",", "\<\"SCG\"\>", ",", "\<\"SFG\"\>", 
   ",", "\<\"SRoG\"\>", ",", "\<\"LIG\"\>", ",", "\<\"SIG\"\>", 
   ",", "\<\"CgGf\"\>", ",", "\<\"CgGp\"\>", ",", "\<\"CgGr\"\>", 
   ",", "\<\"DG\"\>", ",", "\<\"CA1\"\>", ",", "\<\"CA2\"\>", 
   ",", "\<\"CA3\"\>", ",", "\<\"CA4\"\>", ",", "\<\"S\"\>", 
   ",", "\<\"PHG\"\>", ",", "\<\"Pir\"\>", ",", "\<\"Cun\"\>", 
   ",", "\<\"IOG\"\>", ",", "\<\"LiG\"\>", ",", "\<\"OP\"\>", 
   ",", "\<\"OTG\"\>", ",", "\<\"SOG\"\>", ",", "\<\"AnG\"\>", 
   ",", "\<\"SMG\"\>", ",", "\<\"PCLp\"\>", ",", "\<\"PoG\"\>", 
   ",", "\<\"PCu\"\>", ",", "\<\"SPL\"\>", ",", "\<\"FuG\"\>", 
   ",", "\<\"HG\"\>", ",", "\<\"ITG\"\>", ",", "\<\"MTG\"\>", 
   ",", "\<\"PLP\"\>", ",", "\<\"PLT\"\>", ",", "\<\"STG\"\>", 
   ",", "\<\"TP\"\>", ",", "\<\"TG\"\>", ",", "\<\"ATZ\"\>", 
   ",", "\<\"BLA\"\>", ",", "\<\"BMA\"\>", ",", "\<\"CeA\"\>", 
   ",", "\<\"COMA\"\>", ",", "\<\"LA\"\>", ",", "\<\"SptN\"\>", 
   ",", "\<\"SI\"\>", ",", "\<\"GPe\"\>", ",", "\<\"GPi\"\>", 
   ",", "\<\"BCd\"\>", ",", "\<\"HCd\"\>", ",", "\<\"TCd\"\>", 
   ",", "\<\"Acb\"\>", ",", "\<\"Pu\"\>", ",", "\<\"Cl\"\>", 
   ",", "\<\"Hb\"\>", ",", "\<\"Pa\"\>", ",", "\<\"PIN\"\>", 
   ",", "\<\"AHA\"\>", ",", "\<\"LHA\"\>", ",", "\<\"PVH\"\>", 
   ",", "\<\"SO\"\>", ",", "\<\"LHM\"\>", ",", "\<\"MB\"\>", 
   ",", "\<\"PHA\"\>", ",", "\<\"SuM\"\>", ",", "\<\"TM\"\>", 
   ",", "\<\"PrOR\"\>", ",", "\<\"ARH\"\>", ",", "\<\"DMH\"\>", 
   ",", "\<\"LHT\"\>", ",", "\<\"LTu\"\>", ",", "\<\"PeF\"\>", 
   ",", "\<\"VMH\"\>", ",", "\<\"SbT\"\>", ",", "\<\"DTA\"\>", 
   ",", "\<\"ILc\"\>", ",", "\<\"LGd\"\>", ",", "\<\"DTLd\"\>", 
   ",", "\<\"DTLv\"\>", ",", "\<\"MG\"\>", ",", "\<\"DTM\"\>", 
   ",", "\<\"DTP\"\>", ",", "\<\"ILr\"\>", ",", "\<\"VT\"\>", 
   ",", "\<\"IC\"\>", ",", "\<\"SC\"\>", ",", "\<\"CGMB\"\>", 
   ",", "\<\"EW\"\>", ",", "\<\"ICjl\"\>", ",", "\<\"MBRa\"\>", 
   ",", "\<\"MBRF\"\>", ",", "\<\"Dk\"\>", ",", "3.`", ",", "\<\"RN\"\>", 
   ",", "\<\"SN\"\>", ",", "4.`", ",", "\<\"VTA\"\>", ",", "\<\"PTec\"\>", 
   ",", "\<\"Ve-I-II\"\>", ",", "\<\"Ve-III\"\>", ",", "\<\"Ve-IV\"\>", 
   ",", "\<\"Ve-V\"\>", ",", "\<\"Ve-VI\"\>", ",", "\<\"Ve-VIIAf\"\>", 
   ",", "\<\"Ve-VIIAt\"\>", ",", "\<\"Ve-VIIB\"\>", ",", "\<\"Ve-VIIIA\"\>", 
   ",", "\<\"Ve-VIIIB\"\>", ",", "\<\"Ve-IX\"\>", ",", "\<\"Ve-X\"\>", 
   ",", "\<\"Cb-III\"\>", ",", "\<\"Cb-IV\"\>", ",", "\<\"Cb-V\"\>", 
   ",", "\<\"Cb-VI\"\>", ",", "\<\"Cb-Crus I\"\>", ",", "\<\"Cb-Crus II\"\>", 
   ",", "\<\"Cb-VIIB\"\>", ",", "\<\"Cb-VIIIA\"\>", ",", "\<\"Cb-VIIIB\"\>", 
   ",", "\<\"Cb-IX\"\>", ",", "\<\"Cb-X\"\>", ",", "\<\"Dt\"\>", 
   ",", "\<\"Emb\"\>", ",", "\<\"Fas\"\>", ",", "\<\"Glo\"\>", 
   ",", "\<\"Pn\"\>", ",", "6.`", ",", "\<\"CGPo\"\>", ",", "7.`", 
   ",", "\<\"LPB\"\>", ",", "\<\"LC\"\>", ",", "\<\"MPB\"\>", 
   ",", "\<\"SubC\"\>", ",", "\<\"RPn\"\>", ",", "\<\"PPRF\"\>", 
   ",", "\<\"SOC\"\>", ",", "5.`", ",", "\<\"Arc\"\>", ",", "\<\"CGS\"\>", 
   ",", "\<\"8Co\"\>", ",", "\<\"Cu\"\>", ",", "10.`", ",", "\<\"Gr\"\>", ",",
    "12.`", ",", "\<\"IO\"\>", ",", "\<\"CMRt\"\>", ",", "\<\"GiRt\"\>", 
   ",", "\<\"LMRt\"\>", ",", "\<\"RaM\"\>", ",", "\<\"Sp5\"\>", 
   ",", "\<\"8Ve\"\>", ",", "\<\"cc\"\>", ",", "\<\"cgb\"\>", 
   ",", "\<\"CPLV\"\>"}], "}"}]], "Output",
 CellChangeTimes->{3.5832788969244337`*^9}]
}, Open  ]],

Cell[BoxData[
 RowBox[{
  RowBox[{"(*", " ", 
   RowBox[{
    RowBox[{
    "This", " ", "function", " ", "calculates", " ", "the", " ", "column", 
     " ", "means"}], ",", " ", 
    RowBox[{"ignoring", " ", "the", " ", "missing", " ", 
     RowBox[{"values", "."}]}]}], " ", "*)"}], " ", "\[IndentingNewLine]", 
  RowBox[{
   RowBox[{
    RowBox[{"NoNAMean", "[", 
     RowBox[{"data_List", ",", "inNAcode_String", ",", "outNAcode_String"}], 
     "]"}], ":=", 
    RowBox[{"Block", "[", "\[IndentingNewLine]", 
     RowBox[{
      RowBox[{"{", 
       RowBox[{"NRows", ",", "NColumns"}], "}"}], ",", "\[IndentingNewLine]", 
      RowBox[{
       RowBox[{"NRows", "=", 
        RowBox[{
         RowBox[{"Dimensions", "[", "data", "]"}], "[", 
         RowBox[{"[", "1", "]"}], "]"}]}], ";", "\[IndentingNewLine]", 
       RowBox[{"NColumns", "=", 
        RowBox[{
         RowBox[{"Dimensions", "[", "data", "]"}], "[", 
         RowBox[{"[", "2", "]"}], "]"}]}], ";", "\[IndentingNewLine]", 
       RowBox[{"adjdata", "=", 
        RowBox[{"Table", "[", 
         RowBox[{"inNAcode", ",", 
          RowBox[{"{", "NColumns", "}"}]}], "]"}]}], ";", 
       "\[IndentingNewLine]", 
       RowBox[{"For", "[", 
        RowBox[{
         RowBox[{"i", "=", "1"}], ",", 
         RowBox[{"i", "\[LessEqual]", "NColumns"}], ",", 
         "\[IndentingNewLine]", 
         RowBox[{
          RowBox[{"NoNA", "=", 
           RowBox[{"Select", "[", 
            RowBox[{
             RowBox[{"data", "[", 
              RowBox[{"[", 
               RowBox[{"All", ",", "i"}], "]"}], "]"}], ",", "NumberQ"}], 
            "]"}]}], ";", "\[IndentingNewLine]", 
          RowBox[{"If", "[", 
           RowBox[{
            RowBox[{
             RowBox[{"Length", "[", "NoNA", "]"}], "\[NotEqual]", "0"}], ",", 
            "\[IndentingNewLine]", 
            RowBox[{
             RowBox[{"adjdata", "[", 
              RowBox[{"[", "i", "]"}], "]"}], "=", 
             RowBox[{"Mean", "[", "NoNA", "]"}]}], ",", "\[IndentingNewLine]", 
            RowBox[{
             RowBox[{"adjdata", "[", 
              RowBox[{"[", "i", "]"}], "]"}], "=", "outNAcode"}]}], "]"}], 
          ";", "\[IndentingNewLine]", 
          RowBox[{"i", "++"}]}]}], "]"}], ";", "\[IndentingNewLine]", 
       "adjdata"}]}], "\[IndentingNewLine]", "]"}]}], ";"}]}]], "Input",
 CellChangeTimes->{{3.5675551484612265`*^9, 3.5675552273546867`*^9}, {
  3.567737434227754*^9, 3.5677374743581705`*^9}, {3.567737704827609*^9, 
  3.5677377072978277`*^9}, {3.567737778702032*^9, 3.5677377790792437`*^9}, {
  3.5719437117178345`*^9, 3.571943712310635*^9}}],

Cell[BoxData[
 RowBox[{
  RowBox[{"(*", " ", 
   RowBox[{
    RowBox[{
    "This", " ", "function", " ", "calculates", " ", "the", " ", 
     "correlations"}], ",", " ", 
    RowBox[{
     RowBox[{"ignoring", " ", "the", " ", "missing", " ", 
      RowBox[{"values", ".", " ", "At"}], " ", "least", " ", "two", " ", 
      "non"}], "-", 
     RowBox[{"missing", " ", "values", " ", "are", " ", 
      RowBox[{"assumed", "."}]}]}]}], " ", "*)"}], "\[IndentingNewLine]", 
  RowBox[{
   RowBox[{
    RowBox[{"NoNACorr", "[", 
     RowBox[{"data_List", ",", "inNAcode_String"}], "]"}], ":=", 
    RowBox[{"Block", "[", "\[IndentingNewLine]", 
     RowBox[{
      RowBox[{"{", 
       RowBox[{
       "NRows", ",", " ", "NColumns", ",", "nonadata", ",", "naN", ",", 
        "naID"}], "}"}], ",", "\[IndentingNewLine]", 
      RowBox[{
       RowBox[{"NRows", "=", 
        RowBox[{
         RowBox[{"Dimensions", "[", "data", "]"}], "[", 
         RowBox[{"[", "1", "]"}], "]"}]}], ";", "\[IndentingNewLine]", 
       RowBox[{"NColumns", "=", 
        RowBox[{
         RowBox[{"Dimensions", "[", "data", "]"}], "[", 
         RowBox[{"[", "2", "]"}], "]"}]}], ";", "\[IndentingNewLine]", 
       RowBox[{"naN", "=", 
        RowBox[{"NRows", "*", 
         RowBox[{
          RowBox[{"(", 
           RowBox[{"NRows", "-", "1"}], ")"}], "/", "2"}]}]}], ";", 
       "\[IndentingNewLine]", 
       RowBox[{"CorrOut", "=", 
        RowBox[{"Table", "[", 
         RowBox[{"0.", ",", 
          RowBox[{"{", "naN", "}"}]}], "]"}]}], ";", "\[IndentingNewLine]", 
       RowBox[{"cc", "=", "0"}], ";", "\[IndentingNewLine]", 
       RowBox[{"For", "[", 
        RowBox[{
         RowBox[{"i", "=", "1"}], ",", 
         RowBox[{"i", "\[LessEqual]", "NRows"}], ",", "\[IndentingNewLine]", 
         RowBox[{
          RowBox[{"For", "[", 
           RowBox[{
            RowBox[{"j", "=", 
             RowBox[{"i", "+", "1"}]}], ",", 
            RowBox[{"j", "\[LessEqual]", "NRows"}], ",", 
            "\[IndentingNewLine]", 
            RowBox[{
             RowBox[{"cc", "++"}], ";", "\[IndentingNewLine]", 
             RowBox[{"nonadata", "=", 
              RowBox[{"Table", "[", 
               RowBox[{"0.", ",", 
                RowBox[{"{", "2", "}"}], ",", 
                RowBox[{"{", "NColumns", "}"}]}], "]"}]}], ";", 
             "\[IndentingNewLine]", 
             RowBox[{
              RowBox[{"nonadata", "[", 
               RowBox[{"[", "1", "]"}], "]"}], "=", 
              RowBox[{"data", "[", 
               RowBox[{"[", "i", "]"}], "]"}]}], ";", "\[IndentingNewLine]", 
             RowBox[{
              RowBox[{"nonadata", "[", 
               RowBox[{"[", "2", "]"}], "]"}], "=", 
              RowBox[{"data", "[", 
               RowBox[{"[", "j", "]"}], "]"}]}], ";", "\[IndentingNewLine]", 
             RowBox[{"naID", "=", 
              RowBox[{"{", "}"}]}], ";", "\[IndentingNewLine]", 
             RowBox[{"For", "[", 
              RowBox[{
               RowBox[{"k", "=", "1"}], ",", 
               RowBox[{"k", "\[LessEqual]", "NColumns"}], ",", 
               "\[IndentingNewLine]", 
               RowBox[{
                RowBox[{"If", "[", 
                 RowBox[{
                  RowBox[{
                   RowBox[{
                    RowBox[{"nonadata", "[", 
                    RowBox[{"[", 
                    RowBox[{"1", ",", "k"}], "]"}], "]"}], "\[Equal]", 
                    "inNAcode"}], "||", 
                   RowBox[{
                    RowBox[{"nonadata", "[", 
                    RowBox[{"[", 
                    RowBox[{"2", ",", "k"}], "]"}], "]"}], "\[Equal]", 
                    "inNAcode"}]}], ",", 
                  RowBox[{"AppendTo", "[", 
                   RowBox[{"naID", ",", "k"}], "]"}]}], "]"}], ";", 
                "\[IndentingNewLine]", 
                RowBox[{"k", "++"}]}]}], "]"}], ";", "\[IndentingNewLine]", 
             RowBox[{"nonadata", "=", 
              RowBox[{"Transpose", "[", 
               RowBox[{"Delete", "[", 
                RowBox[{
                 RowBox[{"Transpose", "[", "nonadata", "]"}], ",", 
                 RowBox[{"Partition", "[", 
                  RowBox[{"naID", ",", "1"}], "]"}]}], "]"}], "]"}]}], ";", 
             "\[IndentingNewLine]", 
             RowBox[{
              RowBox[{"CorrOut", "[", 
               RowBox[{"[", "cc", "]"}], "]"}], "=", 
              RowBox[{"Correlation", "[", 
               RowBox[{
                RowBox[{"nonadata", "[", 
                 RowBox[{"[", "1", "]"}], "]"}], ",", 
                RowBox[{"nonadata", "[", 
                 RowBox[{"[", "2", "]"}], "]"}]}], "]"}]}], ";", 
             "\[IndentingNewLine]", 
             RowBox[{"j", "++"}]}]}], "]"}], ";", "\[IndentingNewLine]", 
          RowBox[{"i", "++"}]}]}], "]"}], ";", "\[IndentingNewLine]", 
       "CorrOut"}]}], "\[IndentingNewLine]", "]"}]}], ";"}]}]], "Input",
 CellChangeTimes->CompressedData["
1:eJwdzz1IAgEABWC7TIIkkrAiKqiIhoaGHCKQsJ8hashwMIqKIIjExFAcQjBR
HExasiHKoTLol7PfqwgCA6VBxIaKUlIqS83UwcKUunfD4xseb3i144qBCYLF
YlXRgcOpPNK/GBFp412nkDq2X0DxY/UXDMWv0vBa2f4LM9zDwgDt9NAJD6pX
03w4Nt9XD2f8RCs8Cuba4JNBo4DeJpsG9jikRqjfkjG+V4hsMFNDMrp9WTs0
NVObMDHq3YWqG/Yes+cIyVfackH4EjplvS7IXfC7YU5i9cDsg+cWFpjO72CA
vRyEB6WfH1Dq6o5DK0+fhlSZ5QeWODsVEfTfMQ0kiaiW0V2pgwGjwAzX5DYL
pEaUVsjfVi1B3VyLD+68GRmJ+0h/lDY/OSuGqeyfDG7UnclhaDKqhl5zhrEx
KExAz/56Cna8GHKwWOLgxGiLwoMNyRX6//MU4z8shRKK
  "]],

Cell[BoxData[
 RowBox[{
  RowBox[{"(*", " ", 
   RowBox[{
   "Calculate", " ", "the", " ", "means", " ", "across", " ", "the", " ", 
    RowBox[{"probes", "."}]}], " ", "*)"}], "\[IndentingNewLine]", 
  RowBox[{
   RowBox[{"GeneExpression", "=", 
    RowBox[{"NoNAMean", "[", 
     RowBox[{"GeneExpressionProbes", ",", "\"\<\>\"", ",", "\"\<NA\>\""}], 
     "]"}]}], ";"}]}]], "Input",
 CellChangeTimes->{{3.567547670967701*^9, 3.5675476717945023`*^9}, 
   3.567547874907096*^9, {3.567548019131647*^9, 3.567548020235068*^9}, {
   3.5675484635408945`*^9, 3.567548579447936*^9}, {3.5675552654458103`*^9, 
   3.567555290242278*^9}, {3.5675553480499315`*^9, 3.5675553509280005`*^9}, 
   3.5677107439971876`*^9, {3.5677108529778194`*^9, 3.5677108622442355`*^9}, {
   3.567710916111557*^9, 3.5677109248007727`*^9}, {3.567710979378023*^9, 
   3.567710980719625*^9}, {3.5677382808882313`*^9, 3.567738290081235*^9}, {
   3.567738340687579*^9, 3.5677383424342213`*^9}, {3.56773843277633*^9, 
   3.5677384335251317`*^9}, {3.5677384714349947`*^9, 
   3.5677384729178376`*^9}, {3.5719437381286807`*^9, 3.5719437385966816`*^9}}],

Cell[BoxData[
 RowBox[{
  RowBox[{"GeneExpressionSubjects", "=", 
   RowBox[{"Partition", "[", 
    RowBox[{"GeneExpression", ",", "NROI"}], "]"}]}], ";"}]], "Input",
 CellChangeTimes->{{3.5675553684009724`*^9, 3.567555412170621*^9}, {
  3.567710522949393*^9, 3.567710603018239*^9}, {3.5677107184409285`*^9, 
  3.5677107830274687`*^9}, {3.5677109295587807`*^9, 3.5677109569461703`*^9}}],

Cell[BoxData[
 RowBox[{
  RowBox[{"(*", " ", 
   RowBox[{
   "Calculate", " ", "the", " ", "means", " ", "across", " ", "the", " ", 
    RowBox[{"subjects", "."}]}], " ", "*)"}], " ", "\[IndentingNewLine]", 
  RowBox[{
   RowBox[{"GeneExpressionMean", "=", 
    RowBox[{"NoNAMean", "[", 
     RowBox[{"GeneExpressionSubjects", ",", "\"\<\>\"", ",", "\"\<NA\>\""}], 
     "]"}]}], ";"}]}]], "Input",
 CellChangeTimes->{{3.5677109981136556`*^9, 3.56771101758249*^9}, {
  3.5677371424500494`*^9, 3.5677371426216497`*^9}, {3.567737755116781*^9, 
  3.567737756493222*^9}, {3.5719437429802895`*^9, 3.57194374346389*^9}}],

Cell[CellGroupData[{

Cell[BoxData[
 RowBox[{"ListLinePlot", "[", 
  RowBox[{"GeneExpressionMean", ",", 
   RowBox[{"PlotRange", "\[Rule]", 
    RowBox[{"{", 
     RowBox[{
      RowBox[{"-", "4"}], ",", "4"}], "}"}]}]}], "]"}]], "Input",
 CellChangeTimes->{{3.567547064432453*^9, 3.5675470679083195`*^9}, {
   3.567548125544052*^9, 3.567548126136853*^9}, 3.5675481703518505`*^9, {
   3.5675554478377695`*^9, 3.5675554484149704`*^9}}],

Cell[BoxData[
 GraphicsBox[{{}, {{}, {}, 
    {RGBColor[0.24720000000000014`, 0.24, 0.6], LineBox[CompressedData["
1:eJw1VQlQk9caRSLiUnxYFyjWNvpQtjwRBasFzGEtgsgeWQJZqShUFKWgwBiL
FFqoMFhETEF4pbQiiI9a6jKViFKqQCktKIJg2JGIBGQbtVh5+f5MMpmTc8//
3Xu+892sFUf7hmtraWldePOZ+9a81Nzx9PXVgTEqLv2Ao3denvx1wzDhheDg
mY1B9iBhfZx4FLnRuHGM8Aok9096pt7oI2yIx15f5R54e4Dwu8jTGRnKPsnw
bCjL5OFmUUy9dYjL1fLQH2bWG6OjzVbHpn6E8AZUJ1xY8eV9Rm+KSM5ls4Z7
jwibo/c7+R325WnCHJjKY1Lirj0nvBGsfw188eKDZ4Q3IbO67nDW8H3CVrh6
bPexxzNqwpthprY9/Mqe2c8WyNZeDLE3YfZrjWLzphm92FHCNuCOJKR8OzpO
eCuOrN3nXvuQ0X+A8DRJ6CPXDsLbYCTfdOR1JOPndmx3nTd/6FfGzw/h9TKs
e0iuDQ22xZQpP7MmlsF20B/6e83Ky4w/9kg9EZOhvZDp1w54u0bXB+e/IMzF
rtADx7PWMhgYm5yvOhJNehlw2ij+qOpccbWGd4C7w8+51q4PiHeAhWFOy6KI
StI7YqVlp/GCEynEO6L7W5MiJ0fmPE5IE1qaJISRvzIn3NW1lwec7yTeGWsC
1QbaPUrincFucii1NbtHvAvi460WfXzpD+JdkMX770NxMdMvVwxlzv1A/Ze5
wrjLxHpr9wTxH2Fif09Qs1sX8R+huNNdddOF6a8bGlf9e733A+qnzA23RYkX
08qZfOxEvUq+NG4h8/yd4Ezldp5OfUK8O7o/CzqVVDVFvDvqn5io8s71E++B
svI2wade9DyZB4731J29cSaL+F3gO1cu+dnoL+J3oS84vf3SgT/Jf084nuSp
Ys1aifeE+W89y0aXVxK/G2aikhFB0F0Nlu3Ga+7b31v1XyHeC18urtFO2fuA
eC9Mdnp8531FTbw32D8WrgnNHtVgeGMu7QXJxMu8YW7Q4bjaqk+DFd5ws2iO
svJ9QnofaOuuepWiRevhg/2s/K1/PCH/ZT6wz+tO+J37lPQ+OFhqcDU9+xnp
fXE1osOptYbyBV+EmdXr113/gfS+EK2rj74520x6X3i0StxsQ1pJ7wej4fzp
pyVjVN8Pk6Or3LxfxZPeDwXtCzpi+e2k98Phz0vytzn/Qv77wyk9avDlBfIf
/ghvStf6uozJmz/Kf7S+p5fXQ3p/WMyN+9dKqh+ALnOxivPVdaofALHN3A14
m/wLQFppyvHZiC7SB2jmd/IK1edBJ9zvknpjLul5ME00PHNKTv2Q8ZB5fkfh
dBzj3xu++NC0vJbxfw/aGpI3Ldg2TPo98J+7AAuZ/u1Br+yg4WNz8kexB5sL
GtT2g92kD8TfX0S8vjJK+UAgal1zLp/1rKDzB9K8kx+KQAh9u1i3V/eTPgia
ONeSf0FYLrr9l0V/N+mDkOFr2b9vgOZbEYRnBXaclnOMPhgrLr7DqYim8yAY
yR8Pp/FOLIJGH4xW3lPLGyYdtP9gZCU0phSb/UT6EIzo3dyUVzpE+hCwlsw6
gt9L5w+BwMc4pqWPyW8ISjhO76p6mP7xwc60ZC12vkZ6Piye7zP9red/tH8+
lo+l2scX3Cc9H/G3GpteOJCfWqFY3N68flGFivShsPd57WoqeU71QxEyM5jJ
EzP+h2LX1qaKQ5cmSB+G+bWZVnEjtB5hsJiLUwytl4VhkN2av8JvnPRhCP2k
drYygZlfART3ilyqDjPzJ4BHYEPJ4KkG0gugbhibjl9KeVIIwN0yfCaqgNEL
0S41NK0zJcwWItazdDxDwOxHiKNDUeffiSUsFMLSU/iN9SPaj0wIlrymLGMl
nadQiL0t/3lox6X1CiGKKnLeN/qTsFKItvq7BQbzmPOLcCeDVSNKJP/YIiS9
Nz6zmc3Mswj5/J++3xJE+RaKIMjNTs5fPkj1Rbha1mp1K5n0hSI42B2pasqg
+0Uhwv3xTsX0MsqHUoSDJZaHmqse0vyJ0bvdLdakluabLUaSuq69YenvVF+M
4ZzKtw6VtVF9MYx25ti6ZtylfIixbMLcRUdEuFCMzz/jvDe2Y4byLoZwSdWb
N93/SjGmYioHXbSuU30J7Md1WU2/UL7ZEiS1BrwZUeofJMgeSeTadJEfQglC
+9J7y5Xkh0wC22v7vfZWDtD5JdDTCbLrSWLyLkFO+f6zrKM0X0oJ3OMDjsnm
MfMnRUTWFpX3LPnFlmJgJsFO98JNmmcpfuDpF7Ueo/9HoRRTG4Yi+1NbqL4U
erqNguqLLGjqSxG8g1f0fvMtOr8U4at5iRPGdP8ppVj3/xflRyscM2/d0O4L
o/2xw3G68XnkN6qp6n8ASgV0zA==
      "]]}}, {}},
  AspectRatio->NCache[GoldenRatio^(-1), 0.6180339887498948],
  Axes->True,
  AxesLabel->{None, None},
  AxesOrigin->{0, 0.},
  Method->{},
  PlotRange->{{0, 169.}, {-4, 4}},
  PlotRangeClipping->True,
  PlotRangePadding->{{3.38, 3.38}, {0., 0.}}]], "Output",
 CellChangeTimes->{3.5832788979228354`*^9}]
}, Open  ]],

Cell[CellGroupData[{

Cell[BoxData[
 RowBox[{
  RowBox[{"(*", " ", 
   RowBox[{"Highest", " ", "expression", " ", 
    RowBox[{
     RowBox[{"(", 
      RowBox[{"in", " ", "decreasing", " ", "order"}], ")"}], "."}]}], " ", 
   "*)"}], "\[IndentingNewLine]", 
  RowBox[{
   RowBox[{
    RowBox[{"NMaxExpression", "=", "20"}], ";"}], "\[IndentingNewLine]", 
   RowBox[{
    RowBox[{
     RowBox[{"ROINames", "[", 
      RowBox[{"[", "#", "]"}], "]"}], "&"}], "@", 
    RowBox[{"Reverse", "[", 
     RowBox[{"Ordering", "[", 
      RowBox[{"GeneExpressionMean", ",", 
       RowBox[{"-", "NMaxExpression"}]}], "]"}], "]"}]}], 
   "\[IndentingNewLine]", 
   RowBox[{
    RowBox[{
     RowBox[{"ROINamesFull", "[", 
      RowBox[{"[", "#", "]"}], "]"}], "&"}], "@", 
    RowBox[{"Reverse", "[", 
     RowBox[{"Ordering", "[", 
      RowBox[{"GeneExpressionMean", ",", 
       RowBox[{"-", "NMaxExpression"}]}], "]"}], "]"}]}]}]}]], "Input",
 CellChangeTimes->{{3.5675555202168274`*^9, 3.5675555285006104`*^9}, {
   3.5675556262502546`*^9, 3.5675556994814386`*^9}, {3.56755573374292*^9, 
   3.5675557453117657`*^9}, {3.567555878800864*^9, 3.5675559305501757`*^9}, {
   3.567556139866228*^9, 3.5675561952602997`*^9}, {3.5675562356502094`*^9, 
   3.5675562392234864`*^9}, {3.5675562977130756`*^9, 3.567556297962676*^9}, {
   3.5675565657890844`*^9, 3.567556584176302*^9}, {3.5675571424569616`*^9, 
   3.5675571486597166`*^9}, 3.567558316842216*^9, {3.5677369420284705`*^9, 
   3.5677369521656785`*^9}, {3.5677370354212723`*^9, 3.5677370358478823`*^9}, 
   3.5832782278348875`*^9}],

Cell[BoxData[
 RowBox[{"{", 
  RowBox[{"\<\"MBRa\"\>", ",", "\<\"RaM\"\>", ",", "\<\"CA1\"\>", 
   ",", "\<\"CA2\"\>", ",", "\<\"S\"\>", ",", "\<\"PHG\"\>", 
   ",", "\<\"RPn\"\>", ",", "\<\"PTG\"\>", ",", "\<\"TP\"\>", 
   ",", "\<\"Cl\"\>", ",", "\<\"FuG\"\>", ",", "\<\"PaOG\"\>", 
   ",", "\<\"SIG\"\>", ",", "\<\"GRe\"\>", ",", "\<\"DG\"\>", 
   ",", "\<\"SCG\"\>", ",", "\<\"ITG\"\>", ",", "\<\"LIG\"\>", 
   ",", "\<\"PPRF\"\>", ",", "\<\"PLP\"\>"}], "}"}]], "Output",
 CellChangeTimes->{3.5832788980164356`*^9}],

Cell[BoxData[
 RowBox[{"{", 
  RowBox[{"\<\"Midbrain Raphe Nuclei\"\>", 
   ",", "\<\"raphe nuclei of medulla\"\>", ",", "\<\"CA1 field\"\>", 
   ",", "\<\"CA2 field\"\>", ",", "\<\"Subiculum\"\>", 
   ",", "\<\"parahippocampal gyrus\"\>", ",", "\<\"pontine raphe nucleus\"\>",
    ",", "\<\"paraterminal gyrus\"\>", ",", "\<\"temporal pole\"\>", 
   ",", "\<\"Claustrum\"\>", ",", "\<\"fusiform gyrus\"\>", 
   ",", "\<\"parolfactory gyri\"\>", ",", "\<\"Short Insular Gyri\"\>", 
   ",", "\<\"gyrus rectus\"\>", ",", "\<\"Dentate Gyrus\"\>", 
   ",", "\<\"subcallosal gyrus\"\>", ",", "\<\"inferior temporal gyrus\"\>", 
   ",", "\<\"Long Insular Gyri\"\>", 
   ",", "\<\"Paramedian Pontine Reticular Formation\"\>", 
   ",", "\<\"planum polare\"\>"}], "}"}]], "Output",
 CellChangeTimes->{3.5832788980164356`*^9}]
}, Open  ]],

Cell[CellGroupData[{

Cell[BoxData[
 RowBox[{
  RowBox[{"(*", " ", 
   RowBox[{"Lowest", " ", "expression", " ", 
    RowBox[{
     RowBox[{"(", 
      RowBox[{"in", " ", "increasing", " ", "order"}], ")"}], "."}]}], " ", 
   "*)"}], "\[IndentingNewLine]", 
  RowBox[{
   RowBox[{
    RowBox[{"NMinExpression", "=", "10"}], ";"}], "\[IndentingNewLine]", 
   RowBox[{
    RowBox[{
     RowBox[{"ROINames", "[", 
      RowBox[{"[", "#", "]"}], "]"}], "&"}], "@", 
    RowBox[{"Ordering", "[", 
     RowBox[{"GeneExpressionMean", ",", "NMaxExpression"}], "]"}]}], 
   "\[IndentingNewLine]", 
   RowBox[{
    RowBox[{
     RowBox[{"ROINamesFull", "[", 
      RowBox[{"[", "#", "]"}], "]"}], "&"}], "@", 
    RowBox[{"Ordering", "[", 
     RowBox[{"GeneExpressionMean", ",", "NMaxExpression"}], 
     "]"}]}]}]}]], "Input",
 CellChangeTimes->{{3.5675563272070136`*^9, 3.567556328186427*^9}, {
  3.5675563772478704`*^9, 3.567556385752296*^9}, {3.5675565877398033`*^9, 
  3.5675565994697185`*^9}, {3.5677370507101917`*^9, 3.567737055748109*^9}, {
  3.583278235012845*^9, 3.58327823613706*^9}}],

Cell[BoxData[
 RowBox[{"{", 
  RowBox[{"\<\"CPLV\"\>", ",", "\<\"Ve-VIIAf\"\>", ",", "\<\"Cb-VIIB\"\>", 
   ",", "\<\"Cb-IX\"\>", ",", "\<\"Ve-VIIAt\"\>", ",", "\<\"Cb-VIIIB\"\>", 
   ",", "\<\"Cb-Crus I\"\>", ",", "\<\"Ve-V\"\>", ",", "\<\"Cb-VI\"\>", 
   ",", "\<\"Cb-VIIIA\"\>", ",", "\<\"Cb-Crus II\"\>", 
   ",", "\<\"Ve-VIIIA\"\>", ",", "\<\"cc\"\>", ",", "\<\"CGS\"\>", 
   ",", "\<\"SO\"\>", ",", "\<\"Ve-VIIB\"\>", ",", "\<\"Ve-VI\"\>", 
   ",", "\<\"Ve-III\"\>", ",", "\<\"DTLv\"\>", ",", "\<\"Dt\"\>"}], 
  "}"}]], "Output",
 CellChangeTimes->{3.5832788980476356`*^9}],

Cell[BoxData[
 RowBox[{"{", 
  RowBox[{"\<\"Choroid Plexus of the lateral ventricle\"\>", 
   ",", "\<\"VIIAf\"\>", ",", "\<\"VIIB\"\>", ",", "\<\"IX\"\>", 
   ",", "\<\"VIIAt\"\>", ",", "\<\"VIIIB\"\>", ",", "\<\"Crus I\"\>", 
   ",", "\<\"V\"\>", ",", "\<\"VI\"\>", ",", "\<\"VIIIA\"\>", 
   ",", "\<\"Crus II\"\>", ",", "\<\"VIIIA\"\>", 
   ",", "\<\"corpus callosum\"\>", ",", "\<\"central glial substance\"\>", 
   ",", "\<\"Supraoptic Nucleus\"\>", ",", "\<\"VIIB\"\>", ",", "\<\"VI\"\>", 
   ",", "\<\"III\"\>", 
   ",", "\<\"Lateral Group of Nuclei, Ventral Division\"\>", 
   ",", "\<\"Dentate Nucleus\"\>"}], "}"}]], "Output",
 CellChangeTimes->{3.5832788980476356`*^9}]
}, Open  ]],

Cell[CellGroupData[{

Cell[BoxData[
 RowBox[{
  RowBox[{"(*", " ", 
   RowBox[{"Calculate", " ", "the", " ", "correlations", " ", "between", " ", 
    RowBox[{"subjects", "."}]}], " ", "*)"}], "\[IndentingNewLine]", 
  RowBox[{
   RowBox[{"CorrSubjects", "=", 
    RowBox[{"NoNACorr", "[", 
     RowBox[{"GeneExpressionSubjects", ",", "\"\<NA\>\""}], "]"}]}], 
   "\[IndentingNewLine]", 
   RowBox[{"CorrFinal", "=", 
    RowBox[{"{", 
     RowBox[{
      RowBox[{"Min", "[", "CorrSubjects", "]"}], ",", 
      RowBox[{"Max", "[", "CorrSubjects", "]"}], ",", 
      RowBox[{"Median", "[", "CorrSubjects", "]"}]}], "}"}]}]}]}]], "Input",
 CellChangeTimes->{{3.5677367068068204`*^9, 3.5677367646741753`*^9}, {
  3.567737155074176*^9, 3.567737244236977*^9}, {3.567737397817383*^9, 
  3.567737399108392*^9}, {3.5677375554646792`*^9, 3.567737578731723*^9}, {
  3.5677378189299235`*^9, 3.567737827832695*^9}}],

Cell[BoxData[
 RowBox[{"{", 
  RowBox[{
  "0.8892503409125027`", ",", "0.8353752022880784`", ",", 
   "0.862117411046789`", ",", "0.8643550956631278`", ",", 
   "0.8307514401406368`", ",", "0.8534820835462892`", ",", 
   "0.8838472788325769`", ",", "0.9025369735606439`", ",", 
   "0.8570377136166899`", ",", "0.8229899702722864`", ",", 
   "0.8672848031348551`", ",", "0.7789842273457456`", ",", 
   "0.9206673553840526`", ",", "0.92103510269586`", ",", 
   "0.9138703323950115`"}], "}"}]], "Output",
 CellChangeTimes->{3.583278898336048*^9}],

Cell[BoxData[
 RowBox[{"{", 
  RowBox[{
  "0.7789842273457456`", ",", "0.92103510269586`", ",", 
   "0.8643550956631278`"}], "}"}]], "Output",
 CellChangeTimes->{3.583278898339049*^9}]
}, Open  ]],

Cell[BoxData[{
 RowBox[{
  RowBox[{"FinalOutput", "=", 
   RowBox[{"Transpose", "[", 
    RowBox[{"{", 
     RowBox[{"ROINames", ",", "GeneExpressionMean"}], "}"}], "]"}]}], 
  ";"}], "\[IndentingNewLine]", 
 RowBox[{
  RowBox[{"Export", "[", 
   RowBox[{
    RowBox[{
    "\"\<C:\\\\Users\\\\Skirmantas \
Janusonis\\\\Documents\\\\ARTICLES\\\\Ms26_ReceptorSets\\\\RECEPTORS\\\\All \
Receptors\\\\\>\"", "<>", "GeneID", "<>", "\"\<.xlsx\>\""}], ",", 
    "FinalOutput"}], "]"}], ";"}], "\[IndentingNewLine]", 
 RowBox[{
  RowBox[{"Export", "[", 
   RowBox[{
    RowBox[{
    "\"\<C:\\\\Users\\\\Skirmantas \
Janusonis\\\\Documents\\\\ARTICLES\\\\Ms26_ReceptorSets\\\\RECEPTORS\\\\All \
Receptors\\\\Corr_\>\"", "<>", "GeneID", "<>", "\"\<.xlsx\>\""}], ",", 
    "CorrFinal"}], "]"}], ";"}]}], "Input",
 CellChangeTimes->{{3.5675566131007037`*^9, 3.567556660062644*^9}, {
   3.56755670467864*^9, 3.567556720564452*^9}, {3.5675567659279947`*^9, 
   3.5675567713501234`*^9}, {3.5675568024171686`*^9, 3.567556811333824*^9}, {
   3.5675568969989996`*^9, 3.567556949480216*^9}, {3.5675569837985945`*^9, 
   3.5675570371302447`*^9}, 3.567557078751035*^9, 3.5675574552596464`*^9, {
   3.567559549567486*^9, 3.567559558960603*^9}, {3.5675596440850344`*^9, 
   3.5675596467848396`*^9}, {3.5677375300798035`*^9, 
   3.5677375468247204`*^9}, {3.567737588558551*^9, 3.567737590165354*^9}, {
   3.567738490107086*^9, 3.567738490457503*^9}, {3.567739154353635*^9, 
   3.567739159624423*^9}, {3.5694512206378603`*^9, 3.5694512217610617`*^9}}]
}, Open  ]]
},
WindowSize->{1904, 945},
WindowMargins->{{0, Automatic}, {Automatic, 0}},
FrontEndVersion->"9.0 for Microsoft Windows (64-bit) (January 25, 2013)",
StyleDefinitions->"Default.nb"
]
(* End of Notebook Content *)

(* Internal cache information *)
(*CellTagsOutline
CellTagsIndex->{}
*)
(*CellTagsIndex
CellTagsIndex->{}
*)
(*NotebookFileOutline
Notebook[{
Cell[CellGroupData[{
Cell[579, 22, 181, 4, 214, "Title"],
Cell[763, 28, 113, 1, 74, "Subtitle"],
Cell[879, 31, 226, 5, 66, "Subsubtitle"],
Cell[1108, 38, 4305, 62, 75, "Input"],
Cell[5416, 102, 2642, 47, 133, "Input"],
Cell[CellGroupData[{
Cell[8083, 153, 2577, 58, 307, "Input"],
Cell[10663, 213, 586, 12, 32, "Print"]
}, Open  ]],
Cell[CellGroupData[{
Cell[11286, 230, 1855, 48, 191, "Input"],
Cell[13144, 280, 116, 1, 32, "Print"]
}, Open  ]],
Cell[CellGroupData[{
Cell[13297, 286, 317, 7, 75, "Input"],
Cell[13617, 295, 6662, 112, 773, "Output"],
Cell[20282, 409, 3719, 57, 213, "Output"]
}, Open  ]],
Cell[24016, 469, 2619, 63, 423, "Input"],
Cell[26638, 534, 5442, 127, 713, "Input"],
Cell[32083, 663, 1114, 20, 75, "Input"],
Cell[33200, 685, 386, 7, 45, "Input"],
Cell[33589, 694, 614, 13, 75, "Input"],
Cell[CellGroupData[{
Cell[34228, 711, 412, 9, 45, "Input"],
Cell[34643, 722, 2845, 52, 365, "Output"]
}, Open  ]],
Cell[CellGroupData[{
Cell[37525, 779, 1550, 36, 133, "Input"],
Cell[39078, 817, 519, 9, 44, "Output"],
Cell[39600, 828, 816, 14, 101, "Output"]
}, Open  ]],
Cell[CellGroupData[{
Cell[40453, 847, 1064, 28, 133, "Input"],
Cell[41520, 877, 579, 10, 73, "Output"],
Cell[42102, 889, 680, 12, 73, "Output"]
}, Open  ]],
Cell[CellGroupData[{
Cell[42819, 906, 881, 19, 104, "Input"],
Cell[43703, 927, 543, 11, 44, "Output"],
Cell[44249, 940, 184, 5, 44, "Output"]
}, Open  ]],
Cell[44448, 948, 1526, 32, 104, "Input"]
}, Open  ]]
}
]
*)

(* End of internal cache information *)
