# Supplementary material for: Functional associations among G protein-coupled neurotransmitter receptors in the human brain
Source: BMC Neurosci. 2014 Jan 17;15:16. doi: 10.1186/1471-2202-15-16 (PMC3898241; doi:10.1186/1471-2202-15-16)
Supplement: Additional file 2 — The analysis of all receptors. The code to analyze the mRNA expression associations among all neurotransmitter receptors. [file 1471-2202-15-16-S2.nb]

(* Content-type: application/vnd.wolfram.mathematica *)

(*** Wolfram Notebook File ***)
(* http://www.wolfram.com/nb *)

(* CreatedBy='Mathematica 9.0' *)

(*CacheID: 234*)
(* Internal cache information:
NotebookFileLineBreakTest
NotebookFileLineBreakTest
NotebookDataPosition[       157,          7]
NotebookDataLength[   3279496,      70948]
NotebookOptionsPosition[   3263273,      70434]
NotebookOutlinePosition[   3263767,      70454]
CellTagsIndexPosition[   3263724,      70451]
WindowFrame->Normal*)

(* Beginning of Notebook Content *)
Notebook[{

Cell[CellGroupData[{
Cell["\<\
Functional groups of G protein-coupled neurotransmitter receptors in the \
human brain\
\>", "Title",
 CellChangeTimes->{{3.5721454958002048`*^9, 3.57214550330731*^9}, 
   3.583279142458723*^9}],

Cell["Skirmantas Janusonis (UCSB)", "Subtitle",
 CellChangeTimes->{{3.5832791761977615`*^9, 3.5832791919387507`*^9}, 
   3.5832792641355147`*^9}],

Cell["\<\
File 2: Analysis of all receptors\
\>", "Subsubtitle",
 CellChangeTimes->{
  3.5832792519866447`*^9, {3.5832792857848887`*^9, 3.5832792934902945`*^9}},
 Background->RGBColor[0.87, 0.94, 1]],

Cell[CellGroupData[{

Cell["Collect the individual receptor data", "Section",
 CellChangeTimes->{{3.572145468635907*^9, 3.5721454791664658`*^9}, {
  3.572196750151737*^9, 3.572196779336647*^9}, {3.572711964381528*^9, 
  3.5727119648651285`*^9}}],

Cell[BoxData[
 RowBox[{
  RowBox[{"Receptors", "=", 
   RowBox[{"{", "\[IndentingNewLine]", 
    RowBox[{"(*", " ", 
     RowBox[{"Classical", " ", "neurotransmitters"}], " ", "*)"}], 
    "\[IndentingNewLine]", 
    RowBox[{
     RowBox[{"{", 
      RowBox[{
      "\"\<Glutamate\>\"", ",", "\"\<mGluR1\>\"", ",", "\"\<Gq\>\"", ",", 
       "\"\<GRM1\>\""}], "}"}], ",", "\[IndentingNewLine]", 
     RowBox[{"{", 
      RowBox[{
      "\"\<Glutamate\>\"", ",", "\"\<mGluR2\>\"", ",", "\"\<Gi\>\"", ",", 
       "\"\<GRM2\>\""}], "}"}], ",", "\[IndentingNewLine]", 
     RowBox[{"{", 
      RowBox[{
      "\"\<Glutamate\>\"", ",", "\"\<mGluR3\>\"", ",", "\"\<Gi\>\"", ",", 
       "\"\<GRM3\>\""}], "}"}], ",", "\[IndentingNewLine]", 
     RowBox[{"{", 
      RowBox[{
      "\"\<Glutamate\>\"", ",", "\"\<mGluR4\>\"", ",", "\"\<Gi\>\"", ",", 
       "\"\<GRM4\>\""}], "}"}], ",", "\[IndentingNewLine]", 
     RowBox[{"{", 
      RowBox[{
      "\"\<Glutamate\>\"", ",", "\"\<mGluR5\>\"", ",", "\"\<Gq\>\"", ",", 
       "\"\<GRM5\>\""}], "}"}], ",", "\[IndentingNewLine]", 
     RowBox[{"{", 
      RowBox[{
      "\"\<Glutamate\>\"", ",", "\"\<mGluR6\>\"", ",", "\"\<Gi\>\"", ",", 
       "\"\<GRM6\>\""}], "}"}], ",", "\[IndentingNewLine]", 
     RowBox[{"{", 
      RowBox[{
      "\"\<Glutamate\>\"", ",", "\"\<mGluR7\>\"", ",", "\"\<Gi\>\"", ",", 
       "\"\<GRM7\>\""}], "}"}], ",", "\[IndentingNewLine]", 
     RowBox[{"{", 
      RowBox[{
      "\"\<Glutamate\>\"", ",", "\"\<mGluR8\>\"", ",", "\"\<Gi\>\"", ",", 
       "\"\<GRM8\>\""}], "}"}], ",", "\[IndentingNewLine]", 
     RowBox[{"{", 
      RowBox[{
      "\"\<GABA\>\"", ",", "\"\<GABABR1\>\"", ",", "\"\<Gi\>\"", ",", 
       "\"\<GABBR1\>\""}], "}"}], ",", "\[IndentingNewLine]", 
     RowBox[{"{", 
      RowBox[{
      "\"\<GABA\>\"", ",", "\"\<GABABR2\>\"", ",", "\"\<Gi\>\"", ",", 
       "\"\<GABBR2\>\""}], "}"}], ",", "\[IndentingNewLine]", 
     RowBox[{"{", 
      RowBox[{
      "\"\<Dopamine\>\"", ",", "\"\<D1\>\"", ",", "\"\<Gs\>\"", ",", 
       "\"\<DRD1\>\""}], "}"}], ",", "\[IndentingNewLine]", 
     RowBox[{"{", 
      RowBox[{
      "\"\<Dopamine\>\"", ",", "\"\<D2\>\"", ",", "\"\<Gi\>\"", ",", 
       "\"\<DRD2\>\""}], "}"}], ",", "\[IndentingNewLine]", 
     RowBox[{"{", 
      RowBox[{
      "\"\<Dopamine\>\"", ",", "\"\<D3\>\"", ",", "\"\<Gi\>\"", ",", 
       "\"\<DRD3\>\""}], "}"}], ",", "\[IndentingNewLine]", 
     RowBox[{"{", 
      RowBox[{
      "\"\<Dopamine\>\"", ",", "\"\<D4\>\"", ",", "\"\<Gi\>\"", ",", 
       "\"\<DRD4\>\""}], "}"}], ",", "\[IndentingNewLine]", 
     RowBox[{"{", 
      RowBox[{
      "\"\<Dopamine\>\"", ",", "\"\<D5\>\"", ",", "\"\<Gs\>\"", ",", 
       "\"\<DRD5\>\""}], "}"}], ",", "\[IndentingNewLine]", 
     RowBox[{"{", 
      RowBox[{
      "\"\<Adrenergic\>\"", ",", "\"\<Alpha1A\>\"", ",", "\"\<Gq\>\"", ",", 
       "\"\<ADRA1A\>\""}], "}"}], ",", "\[IndentingNewLine]", 
     RowBox[{"{", 
      RowBox[{
      "\"\<Adrenergic\>\"", ",", "\"\<Alpha1B\>\"", ",", "\"\<Gq\>\"", ",", 
       "\"\<ADRA1B\>\""}], "}"}], ",", "\[IndentingNewLine]", 
     RowBox[{"{", 
      RowBox[{
      "\"\<Adrenergic\>\"", ",", "\"\<Alpha1D\>\"", ",", "\"\<Gq\>\"", ",", 
       "\"\<ADRA1D\>\""}], "}"}], ",", "\[IndentingNewLine]", 
     RowBox[{"{", 
      RowBox[{
      "\"\<Adrenergic\>\"", ",", "\"\<Alpha2A\>\"", ",", "\"\<Gi\>\"", ",", 
       "\"\<ADRA2A\>\""}], "}"}], ",", "\[IndentingNewLine]", 
     RowBox[{"{", 
      RowBox[{
      "\"\<Adrenergic\>\"", ",", "\"\<Alpha2B\>\"", ",", "\"\<Gi\>\"", ",", 
       "\"\<ADRA2B\>\""}], "}"}], ",", "\[IndentingNewLine]", 
     RowBox[{"{", 
      RowBox[{
      "\"\<Adrenergic\>\"", ",", "\"\<Alpha2C\>\"", ",", "\"\<Gi\>\"", ",", 
       "\"\<ADRA2C\>\""}], "}"}], ",", "\[IndentingNewLine]", 
     RowBox[{"{", 
      RowBox[{
      "\"\<Adrenergic\>\"", ",", "\"\<Beta1\>\"", ",", "\"\<Gs\>\"", ",", 
       "\"\<ADRB1\>\""}], "}"}], ",", "\[IndentingNewLine]", 
     RowBox[{"{", 
      RowBox[{
      "\"\<Adrenergic\>\"", ",", "\"\<Beta2\>\"", ",", "\"\<Gs\>\"", ",", 
       "\"\<ADRB2\>\""}], "}"}], ",", "\[IndentingNewLine]", 
     RowBox[{"{", 
      RowBox[{
      "\"\<Adrenergic\>\"", ",", "\"\<Beta3\>\"", ",", "\"\<GsGi\>\"", ",", 
       "\"\<ADRB3\>\""}], "}"}], ",", "\[IndentingNewLine]", 
     RowBox[{"{", 
      RowBox[{
      "\"\<Serotonin\>\"", ",", "\"\<5-HT1A\>\"", ",", "\"\<Gi\>\"", ",", 
       "\"\<HTR1A\>\""}], "}"}], ",", "\[IndentingNewLine]", 
     RowBox[{"{", 
      RowBox[{
      "\"\<Serotonin\>\"", ",", "\"\<5-HT1B\>\"", ",", "\"\<Gi\>\"", ",", 
       "\"\<HTR1B\>\""}], "}"}], ",", "\[IndentingNewLine]", 
     RowBox[{"{", 
      RowBox[{
      "\"\<Serotonin\>\"", ",", "\"\<5-HT1D\>\"", ",", "\"\<Gi\>\"", ",", 
       "\"\<HTR1D\>\""}], "}"}], ",", "\[IndentingNewLine]", 
     RowBox[{"{", 
      RowBox[{
      "\"\<Serotonin\>\"", ",", "\"\<5-HT1E\>\"", ",", "\"\<Gi\>\"", ",", 
       "\"\<HTR1E\>\""}], "}"}], ",", "\[IndentingNewLine]", 
     RowBox[{"{", 
      RowBox[{
      "\"\<Serotonin\>\"", ",", "\"\<5-HT1F\>\"", ",", "\"\<Gi\>\"", ",", 
       "\"\<HTR1F\>\""}], "}"}], ",", "\[IndentingNewLine]", 
     RowBox[{"{", 
      RowBox[{
      "\"\<Serotonin\>\"", ",", "\"\<5-HT2A\>\"", ",", "\"\<Gq\>\"", ",", 
       "\"\<HTR2A\>\""}], "}"}], ",", "\[IndentingNewLine]", 
     RowBox[{"{", 
      RowBox[{
      "\"\<Serotonin\>\"", ",", "\"\<5-HT2B\>\"", ",", "\"\<Gq\>\"", ",", 
       "\"\<HTR2B\>\""}], "}"}], ",", "\[IndentingNewLine]", 
     RowBox[{"{", 
      RowBox[{
      "\"\<Serotonin\>\"", ",", "\"\<5-HT2C\>\"", ",", "\"\<Gq\>\"", ",", 
       "\"\<HTR2C\>\""}], "}"}], ",", "\[IndentingNewLine]", 
     RowBox[{"{", 
      RowBox[{
      "\"\<Serotonin\>\"", ",", "\"\<5-HT4\>\"", ",", "\"\<Gs\>\"", ",", 
       "\"\<HTR4\>\""}], "}"}], ",", "\[IndentingNewLine]", 
     RowBox[{"{", 
      RowBox[{
      "\"\<Serotonin\>\"", ",", "\"\<5-HT5A\>\"", ",", "\"\<Gs\>\"", ",", 
       "\"\<HTR5A\>\""}], "}"}], ",", "\[IndentingNewLine]", 
     RowBox[{"{", 
      RowBox[{
      "\"\<Serotonin\>\"", ",", "\"\<5-HT6\>\"", ",", "\"\<Gs\>\"", ",", 
       "\"\<HTR6\>\""}], "}"}], ",", "\[IndentingNewLine]", 
     RowBox[{"{", 
      RowBox[{
      "\"\<Serotonin\>\"", ",", "\"\<5-HT7\>\"", ",", "\"\<Gs\>\"", ",", 
       "\"\<HTR7\>\""}], "}"}], ",", "\[IndentingNewLine]", 
     RowBox[{"{", 
      RowBox[{
      "\"\<Cholinergic\>\"", ",", "\"\<M1\>\"", ",", "\"\<Gq\>\"", ",", 
       "\"\<CHRM1\>\""}], "}"}], ",", "\[IndentingNewLine]", 
     RowBox[{"{", 
      RowBox[{
      "\"\<Cholinergic\>\"", ",", "\"\<M2\>\"", ",", "\"\<Gi\>\"", ",", 
       "\"\<CHRM2\>\""}], "}"}], ",", "\[IndentingNewLine]", 
     RowBox[{"{", 
      RowBox[{
      "\"\<Cholinergic\>\"", ",", "\"\<M3\>\"", ",", "\"\<Gq\>\"", ",", 
       "\"\<CHRM3\>\""}], "}"}], ",", "\[IndentingNewLine]", 
     RowBox[{"{", 
      RowBox[{
      "\"\<Cholinergic\>\"", ",", "\"\<M4\>\"", ",", "\"\<Gi\>\"", ",", 
       "\"\<CHRM4\>\""}], "}"}], ",", "\[IndentingNewLine]", 
     RowBox[{"{", 
      RowBox[{
      "\"\<Cholinergic\>\"", ",", "\"\<M5\>\"", ",", "\"\<Gq\>\"", ",", 
       "\"\<CHRM5\>\""}], "}"}], ",", "\[IndentingNewLine]", 
     RowBox[{"{", 
      RowBox[{
      "\"\<Histamine\>\"", ",", "\"\<H1\>\"", ",", "\"\<Gq\>\"", ",", 
       "\"\<HRH1\>\""}], "}"}], ",", "\[IndentingNewLine]", 
     RowBox[{"{", 
      RowBox[{
      "\"\<Histamine\>\"", ",", "\"\<H2\>\"", ",", "\"\<Gs\>\"", ",", 
       "\"\<HRH2\>\""}], "}"}], ",", "\[IndentingNewLine]", 
     RowBox[{"{", 
      RowBox[{
      "\"\<Histamine\>\"", ",", "\"\<H3\>\"", ",", "\"\<Gi\>\"", ",", 
       "\"\<HRH3\>\""}], "}"}], ",", "\[IndentingNewLine]", 
     RowBox[{"{", 
      RowBox[{
      "\"\<Histamine\>\"", ",", "\"\<H4\>\"", ",", "\"\<Gi\>\"", ",", 
       "\"\<HRH4\>\""}], "}"}], ",", "\[IndentingNewLine]", 
     RowBox[{"(*", " ", "Peptides", " ", "*)"}], "\[IndentingNewLine]", 
     RowBox[{"{", 
      RowBox[{
      "\"\<Bradykinin\>\"", ",", "\"\<B1\>\"", ",", "\"\<Gq\>\"", ",", 
       "\"\<BDKRB1\>\""}], "}"}], ",", "\[IndentingNewLine]", 
     RowBox[{"{", 
      RowBox[{
      "\"\<Bradykinin\>\"", ",", "\"\<B2\>\"", ",", "\"\<Gq\>\"", ",", 
       "\"\<BDKRB2\>\""}], "}"}], ",", "\[IndentingNewLine]", 
     RowBox[{"{", 
      RowBox[{
      "\"\<Cholecystokinin\>\"", ",", "\"\<CCK1\>\"", ",", "\"\<Gq\>\"", ",", 
       "\"\<CCKAR\>\""}], "}"}], ",", "\[IndentingNewLine]", 
     RowBox[{"{", 
      RowBox[{
      "\"\<Cholecystokinin\>\"", ",", "\"\<CCK2\>\"", ",", "\"\<Gq\>\"", ",", 
       "\"\<CCKBR\>\""}], "}"}], ",", "\[IndentingNewLine]", 
     RowBox[{"{", 
      RowBox[{
      "\"\<CRH\>\"", ",", "\"\<CRF1\>\"", ",", "\"\<Gs\>\"", ",", 
       "\"\<CRHR1\>\""}], "}"}], ",", "\[IndentingNewLine]", 
     RowBox[{"{", 
      RowBox[{
      "\"\<CRH\>\"", ",", "\"\<CRF2\>\"", ",", "\"\<Gs\>\"", ",", 
       "\"\<CRHR2\>\""}], "}"}], ",", "\[IndentingNewLine]", 
     RowBox[{"{", 
      RowBox[{
      "\"\<Galanin\>\"", ",", "\"\<Gal1\>\"", ",", "\"\<Gi\>\"", ",", 
       "\"\<GALR1\>\""}], "}"}], ",", "\[IndentingNewLine]", 
     RowBox[{"{", 
      RowBox[{
      "\"\<Galanin\>\"", ",", "\"\<Gal2\>\"", ",", "\"\<GiGq\>\"", ",", 
       "\"\<GALR2\>\""}], "}"}], ",", "\[IndentingNewLine]", 
     RowBox[{"{", 
      RowBox[{
      "\"\<Galanin\>\"", ",", "\"\<Gal3\>\"", ",", "\"\<Gi\>\"", ",", 
       "\"\<GALR3\>\""}], "}"}], ",", " ", "\[IndentingNewLine]", 
     RowBox[{"{", 
      RowBox[{
      "\"\<MCH\>\"", ",", "\"\<MCH1\>\"", ",", "\"\<Gi\>\"", ",", 
       "\"\<MCHR1\>\""}], "}"}], ",", " ", "\[IndentingNewLine]", 
     RowBox[{"{", 
      RowBox[{
      "\"\<MCH\>\"", ",", "\"\<MCH2\>\"", ",", "\"\<Gq\>\"", ",", 
       "\"\<MCHR2\>\""}], "}"}], ",", "\[IndentingNewLine]", 
     RowBox[{"{", 
      RowBox[{
      "\"\<MSH\>\"", ",", "\"\<MC1\>\"", ",", "\"\<Gs\>\"", ",", 
       "\"\<MC1R\>\""}], "}"}], ",", "\[IndentingNewLine]", 
     RowBox[{"{", 
      RowBox[{
      "\"\<MSH\>\"", ",", "\"\<MC2\>\"", ",", "\"\<Gs\>\"", ",", 
       "\"\<MC2R\>\""}], "}"}], ",", "\[IndentingNewLine]", 
     RowBox[{"{", 
      RowBox[{
      "\"\<MSH\>\"", ",", "\"\<MC3\>\"", ",", "\"\<Gs\>\"", ",", 
       "\"\<MC3R\>\""}], "}"}], ",", "\[IndentingNewLine]", 
     RowBox[{"{", 
      RowBox[{
      "\"\<MSH\>\"", ",", "\"\<MC4\>\"", ",", "\"\<Gs\>\"", ",", 
       "\"\<MC4R\>\""}], "}"}], ",", "\[IndentingNewLine]", 
     RowBox[{"{", 
      RowBox[{
      "\"\<MSH\>\"", ",", "\"\<MC5\>\"", ",", "\"\<Gs\>\"", ",", 
       "\"\<MC5R\>\""}], "}"}], ",", "\[IndentingNewLine]", 
     RowBox[{"{", 
      RowBox[{
      "\"\<NPY\>\"", ",", "\"\<Y1\>\"", ",", "\"\<Gi\>\"", ",", 
       "\"\<NPY1R\>\""}], "}"}], ",", " ", "\[IndentingNewLine]", 
     RowBox[{"{", 
      RowBox[{
      "\"\<NPY\>\"", ",", "\"\<Y2\>\"", ",", "\"\<Gi\>\"", ",", 
       "\"\<NPY2R\>\""}], "}"}], ",", "\[IndentingNewLine]", 
     RowBox[{"{", 
      RowBox[{
      "\"\<NPY\>\"", ",", "\"\<Y4\>\"", ",", "\"\<Gi\>\"", ",", 
       "\"\<PPYR1\>\""}], "}"}], ",", " ", "\[IndentingNewLine]", 
     RowBox[{"{", 
      RowBox[{
      "\"\<NPY\>\"", ",", "\"\<Y5\>\"", ",", "\"\<Gi\>\"", ",", 
       "\"\<NPY5R\>\""}], "}"}], ",", "\[IndentingNewLine]", 
     RowBox[{"{", 
      RowBox[{
      "\"\<NPY\>\"", ",", "\"\<Y6\>\"", ",", "\"\<Gi\>\"", ",", 
       "\"\<NPY6R\>\""}], "}"}], ",", "\[IndentingNewLine]", 
     RowBox[{"{", 
      RowBox[{
      "\"\<Neurotensin\>\"", ",", "\"\<NT1\>\"", ",", "\"\<Gq\>\"", ",", 
       "\"\<NTSR1\>\""}], "}"}], ",", "\[IndentingNewLine]", 
     RowBox[{"{", 
      RowBox[{
      "\"\<Neurotensin\>\"", ",", "\"\<NT2\>\"", ",", "\"\<Gq\>\"", ",", 
       "\"\<NTSR2\>\""}], "}"}], ",", "\[IndentingNewLine]", 
     RowBox[{"{", 
      RowBox[{
      "\"\<Opioid\>\"", ",", "\"\<Mu\>\"", ",", "\"\<Gi\>\"", ",", 
       "\"\<OPRM1\>\""}], "}"}], ",", "\[IndentingNewLine]", 
     RowBox[{"{", 
      RowBox[{
      "\"\<Opioid\>\"", ",", "\"\<Delta\>\"", ",", "\"\<Gi\>\"", ",", 
       "\"\<OPRD1\>\""}], "}"}], ",", "\[IndentingNewLine]", 
     RowBox[{"{", 
      RowBox[{
      "\"\<Opioid\>\"", ",", "\"\<Kappa\>\"", ",", "\"\<Gi\>\"", ",", 
       "\"\<OPRK1\>\""}], "}"}], ",", "\[IndentingNewLine]", 
     RowBox[{"{", 
      RowBox[{
      "\"\<Opioid\>\"", ",", "\"\<ORL-1\>\"", ",", "\"\<Gi\>\"", ",", 
       "\"\<OPRL1\>\""}], "}"}], ",", "\[IndentingNewLine]", 
     RowBox[{"{", 
      RowBox[{
      "\"\<Orexin\>\"", ",", "\"\<OX1\>\"", ",", "\"\<Gq\>\"", ",", 
       "\"\<HCRTR1\>\""}], "}"}], ",", "\[IndentingNewLine]", 
     RowBox[{"{", 
      RowBox[{
      "\"\<Orexin\>\"", ",", "\"\<OX2\>\"", ",", "\"\<Gi\>\"", ",", 
       "\"\<HCRTR1\>\""}], "}"}], ",", "\[IndentingNewLine]", 
     RowBox[{"{", 
      RowBox[{
      "\"\<Oxytocin\>\"", ",", "\"\<OT\>\"", ",", "\"\<Gq\>\"", ",", 
       "\"\<OXTR\>\""}], "}"}], ",", "\[IndentingNewLine]", 
     RowBox[{"{", 
      RowBox[{
      "\"\<Somatostatin\>\"", ",", "\"\<SST1\>\"", ",", "\"\<Gi\>\"", ",", 
       "\"\<SSTR1\>\""}], "}"}], ",", "\[IndentingNewLine]", 
     RowBox[{"{", 
      RowBox[{
      "\"\<Somatostatin\>\"", ",", "\"\<SST2\>\"", ",", "\"\<Gi\>\"", ",", 
       "\"\<SSTR2\>\""}], "}"}], ",", "\[IndentingNewLine]", 
     RowBox[{"{", 
      RowBox[{
      "\"\<Somatostatin\>\"", ",", "\"\<SST3\>\"", ",", "\"\<Gi\>\"", ",", 
       "\"\<SSTR3\>\""}], "}"}], ",", "\[IndentingNewLine]", 
     RowBox[{"{", 
      RowBox[{
      "\"\<Somatostatin\>\"", ",", "\"\<SST4\>\"", ",", "\"\<Gi\>\"", ",", 
       "\"\<SSTR4\>\""}], "}"}], ",", "\[IndentingNewLine]", 
     RowBox[{"{", 
      RowBox[{
      "\"\<Somatostatin\>\"", ",", "\"\<SST5\>\"", ",", "\"\<Gi\>\"", ",", 
       "\"\<SSTR5\>\""}], "}"}], ",", "\[IndentingNewLine]", 
     RowBox[{"{", 
      RowBox[{
      "\"\<Tachykinin\>\"", ",", "\"\<NK1\>\"", ",", "\"\<Gq\>\"", ",", 
       "\"\<TACR1\>\""}], "}"}], ",", "\[IndentingNewLine]", 
     RowBox[{"{", 
      RowBox[{
      "\"\<Tachykinin\>\"", ",", "\"\<NK2\>\"", ",", "\"\<Gq\>\"", ",", 
       "\"\<TACR2\>\""}], "}"}], ",", "\[IndentingNewLine]", 
     RowBox[{"{", 
      RowBox[{
      "\"\<Tachykinin\>\"", ",", "\"\<NK3\>\"", ",", "\"\<Gq\>\"", ",", 
       "\"\<TACR3\>\""}], "}"}], ",", "\[IndentingNewLine]", 
     RowBox[{"{", 
      RowBox[{
      "\"\<TRH\>\"", ",", "\"\<TRHR\>\"", ",", "\"\<Gq\>\"", ",", 
       "\"\<TRHR\>\""}], "}"}], ",", "\[IndentingNewLine]", 
     RowBox[{"{", 
      RowBox[{
      "\"\<VIP\>\"", ",", "\"\<VPAC1\>\"", ",", "\"\<Gs\>\"", ",", 
       "\"\<VIPR1\>\""}], "}"}], ",", "\[IndentingNewLine]", 
     RowBox[{"{", 
      RowBox[{
      "\"\<VIP\>\"", ",", "\"\<VPAC2\>\"", ",", "\"\<Gs\>\"", ",", 
       "\"\<VIPR2\>\""}], "}"}], ",", "\[IndentingNewLine]", 
     RowBox[{"{", 
      RowBox[{
      "\"\<Vasopressin\>\"", ",", "\"\<V1a\>\"", ",", "\"\<Gq\>\"", ",", 
       "\"\<AVPR1A\>\""}], "}"}], ",", "\[IndentingNewLine]", 
     RowBox[{"{", 
      RowBox[{
      "\"\<Vasopressin\>\"", ",", "\"\<V1b\>\"", ",", "\"\<Gq\>\"", ",", 
       "\"\<AVPR1B\>\""}], "}"}], ",", "\[IndentingNewLine]", 
     RowBox[{"{", 
      RowBox[{
      "\"\<Vasopressin\>\"", ",", "\"\<V2\>\"", ",", "\"\<Gs\>\"", ",", 
       "\"\<AVPR2\>\""}], "}"}], ",", "\[IndentingNewLine]", 
     RowBox[{"(*", " ", 
      RowBox[{"Atypical", " ", "neurotransmitters"}], " ", "*)"}], 
     "\[IndentingNewLine]", 
     RowBox[{"{", 
      RowBox[{
      "\"\<Adenosine\>\"", ",", "\"\<A1\>\"", ",", "\"\<Gi\>\"", ",", 
       "\"\<ADORA1\>\""}], "}"}], ",", "\[IndentingNewLine]", 
     RowBox[{"{", 
      RowBox[{
      "\"\<Adenosine\>\"", ",", "\"\<A2A\>\"", ",", "\"\<Gs\>\"", ",", 
       "\"\<ADORA2A\>\""}], "}"}], ",", "\[IndentingNewLine]", 
     RowBox[{"{", 
      RowBox[{
      "\"\<Adenosine\>\"", ",", "\"\<A2B\>\"", ",", "\"\<Gs\>\"", ",", 
       "\"\<ADORA2B\>\""}], "}"}], ",", "\[IndentingNewLine]", 
     RowBox[{"{", 
      RowBox[{
      "\"\<Adenosine\>\"", ",", "\"\<A3\>\"", ",", "\"\<Gi\>\"", ",", 
       "\"\<ADORA3\>\""}], "}"}], ",", "\[IndentingNewLine]", 
     RowBox[{"{", 
      RowBox[{
      "\"\<Purine\>\"", ",", "\"\<P2Y1\>\"", ",", "\"\<Gq\>\"", ",", 
       "\"\<P2RY1\>\""}], "}"}], ",", "\[IndentingNewLine]", 
     RowBox[{"{", 
      RowBox[{
      "\"\<Purine\>\"", ",", "\"\<P2Y2\>\"", ",", "\"\<GiGq\>\"", ",", 
       "\"\<P2RY2\>\""}], "}"}], ",", "\[IndentingNewLine]", 
     RowBox[{"{", 
      RowBox[{
      "\"\<Purine\>\"", ",", "\"\<P2Y4\>\"", ",", "\"\<GiGq\>\"", ",", 
       "\"\<P2RY4\>\""}], "}"}], ",", "\[IndentingNewLine]", 
     RowBox[{"{", 
      RowBox[{
      "\"\<Purine\>\"", ",", "\"\<P2Y6\>\"", ",", "\"\<Gq\>\"", ",", 
       "\"\<P2RY6\>\""}], "}"}], ",", "\[IndentingNewLine]", 
     RowBox[{"{", 
      RowBox[{
      "\"\<Purine\>\"", ",", "\"\<P2Y11\>\"", ",", "\"\<Gq\>\"", ",", 
       "\"\<P2RY11\>\""}], "}"}], ",", "\[IndentingNewLine]", 
     RowBox[{"{", 
      RowBox[{
      "\"\<Cannabinoid\>\"", ",", "\"\<CB1\>\"", ",", "\"\<Gi\>\"", ",", 
       "\"\<CNR1\>\""}], "}"}], ",", "\[IndentingNewLine]", 
     RowBox[{"{", 
      RowBox[{
      "\"\<Cannabinoid\>\"", ",", "\"\<CB2\>\"", ",", "\"\<Gi\>\"", ",", 
       "\"\<CNR2\>\""}], "}"}]}], "\[IndentingNewLine]", "}"}]}], 
  ";"}]], "Input",
 CellChangeTimes->{{3.567792978337524*^9, 3.567793191823326*^9}, {
   3.567793280699314*^9, 3.567793327373151*^9}, {3.5677934129788723`*^9, 
   3.567793530033904*^9}, {3.5677936846766443`*^9, 3.567793892930887*^9}, {
   3.5677943487621183`*^9, 3.567794351568658*^9}, {3.567800477794462*^9, 
   3.5678005919730234`*^9}, {3.5678006278408566`*^9, 
   3.5678006294159465`*^9}, {3.5678052436005697`*^9, 3.567805275845826*^9}, {
   3.567809992982184*^9, 3.5678100312565928`*^9}, {3.568082662738259*^9, 
   3.568082770901688*^9}, {3.568085733715499*^9, 3.5680857640290213`*^9}, {
   3.5680865367518964`*^9, 3.5680865793493958`*^9}, {3.5680866598412037`*^9, 
   3.568086664444902*^9}, {3.5680867316951575`*^9, 3.5680868116815042`*^9}, {
   3.5680869121306505`*^9, 3.568086985838363*^9}, {3.568087062742008*^9, 
   3.5680871521651993`*^9}, {3.568087185455676*^9, 3.5680871919581857`*^9}, {
   3.5680872852120686`*^9, 3.568087347114867*^9}, {3.568087931209376*^9, 
   3.56808793824501*^9}, {3.568088715275282*^9, 3.568088727757318*^9}, {
   3.56812961634324*^9, 3.5681297476590834`*^9}, {3.5681413406744895`*^9, 
   3.568141348984322*^9}, {3.568143870828704*^9, 3.5681440031655364`*^9}, {
   3.568144156276429*^9, 3.568144162482951*^9}, {3.568144229895159*^9, 
   3.5681442398387218`*^9}, {3.5681442980430717`*^9, 3.568144314224003*^9}, {
   3.5681444292591844`*^9, 3.568144436865032*^9}, {3.56814449217185*^9, 
   3.5681445006489506`*^9}, {3.5681445648664184`*^9, 
   3.5681445782409534`*^9}, {3.5681446356148977`*^9, 
   3.5681446791643867`*^9}, {3.5681447578816786`*^9, 
   3.5681447650249786`*^9}, {3.5681448564502974`*^9, 
   3.5681448609431047`*^9}, {3.5681449368200617`*^9, 3.568144947187498*^9}, {
   3.568145012149863*^9, 3.5681450224595203`*^9}, {3.5681450818091593`*^9, 
   3.5681450915900793`*^9}, {3.5681451750854845`*^9, 3.568145184393119*^9}, {
   3.568145319787468*^9, 3.568145328373802*^9}, {3.5681454197477937`*^9, 
   3.5681454289194765`*^9}, {3.568145479536414*^9, 3.568145491899581*^9}, {
   3.5681455483746805`*^9, 3.5681455572795153`*^9}, {3.5681456360365334`*^9, 
   3.568145641636943*^9}, {3.5681458158639183`*^9, 3.5681458738279333`*^9}, {
   3.56814593208867*^9, 3.568145938071912*^9}, {3.568146548792247*^9, 
   3.5681465722272186`*^9}, {3.568152322402197*^9, 3.568152375946172*^9}, {
   3.5681650115312243`*^9, 3.5681650929948187`*^9}, {3.5681653831482615`*^9, 
   3.5681654008213396`*^9}, {3.568165738339942*^9, 3.568165751839445*^9}, {
   3.568170377781311*^9, 3.5681704214415617`*^9}, {3.568215930724801*^9, 
   3.568215989594179*^9}, {3.568253533503468*^9, 3.568253545530404*^9}, {
   3.5682536660182705`*^9, 3.5682536741722403`*^9}, {3.568253768587078*^9, 
   3.56825381877999*^9}, {3.5682539041592913`*^9, 3.568254048517537*^9}, {
   3.568254171629002*^9, 3.5682542086451883`*^9}, {3.5682542727079353`*^9, 
   3.568254580349485*^9}, {3.5682546240471735`*^9, 3.5682547646447105`*^9}, {
   3.568254818255766*^9, 3.5682549121416807`*^9}, {3.5682549455902367`*^9, 
   3.5682550011280107`*^9}, 3.568255032997798*^9, {3.568255079779313*^9, 
   3.568255227552874*^9}, {3.568255277919465*^9, 3.568255869155644*^9}, {
   3.5697794276226506`*^9, 3.569779434614463*^9}, {3.5697803962528424`*^9, 
   3.5697803974540443`*^9}, {3.569780676237234*^9, 3.5697807207909393`*^9}, {
   3.569780777062289*^9, 3.56978078636329*^9}, {3.571781516075489*^9, 
   3.5717816299741755`*^9}, {3.571787375423708*^9, 3.5717873788143883`*^9}, {
   3.572036279241685*^9, 3.5720363292792797`*^9}, {3.5720364086254826`*^9, 
   3.572036443885583*^9}, {3.5721187700367465`*^9, 3.5721188265976863`*^9}, {
   3.572118865737425*^9, 3.5721188662504463`*^9}, 3.5721189207748985`*^9, {
   3.5721240223684688`*^9, 3.5721243093414183`*^9}, {3.5721289397390532`*^9, 
   3.572128940110074*^9}, {3.5721392991311345`*^9, 3.5721393247605762`*^9}, {
   3.572143875892206*^9, 3.572143880611342*^9}, {3.572144614272333*^9, 
   3.572144614625353*^9}, {3.57279467623328*^9, 3.572794989116438*^9}, {
   3.572795019894667*^9, 3.5727950944475265`*^9}, {3.5727951258086786`*^9, 
   3.572795319481985*^9}, {3.572795357137625*^9, 3.5727955431661777`*^9}, {
   3.5727955740122538`*^9, 3.5727956296034584`*^9}, {3.5727956708823185`*^9, 
   3.572796015104574*^9}, {3.572796046824401*^9, 3.5727960752775393`*^9}, {
   3.572796106705059*^9, 3.572796352807933*^9}}],

Cell[CellGroupData[{

Cell[BoxData[
 RowBox[{"ReceptorList", "=", 
  RowBox[{
   RowBox[{
    RowBox[{
     RowBox[{"Receptors", "[", 
      RowBox[{"[", 
       RowBox[{"#", ",", "1"}], "]"}], "]"}], "<>", "\"\<_\>\"", "<>", 
     RowBox[{"Receptors", "[", 
      RowBox[{"[", 
       RowBox[{"#", ",", "2"}], "]"}], "]"}]}], "&"}], "/@", 
   RowBox[{"Range", "[", 
    RowBox[{
     RowBox[{"Dimensions", "[", "Receptors", "]"}], "[", 
     RowBox[{"[", "1", "]"}], "]"}], "]"}]}]}]], "Input",
 CellChangeTimes->{{3.568253550671874*^9, 3.5682535629440656`*^9}, {
   3.5682536351085196`*^9, 3.5682536552764893`*^9}, {3.5682559120940523`*^9, 
   3.568255965230443*^9}, 3.5682560128564806`*^9}],

Cell[BoxData[
 RowBox[{"{", 
  RowBox[{"\<\"Glutamate_mGluR1\"\>", ",", "\<\"Glutamate_mGluR2\"\>", 
   ",", "\<\"Glutamate_mGluR3\"\>", ",", "\<\"Glutamate_mGluR4\"\>", 
   ",", "\<\"Glutamate_mGluR5\"\>", ",", "\<\"Glutamate_mGluR6\"\>", 
   ",", "\<\"Glutamate_mGluR7\"\>", ",", "\<\"Glutamate_mGluR8\"\>", 
   ",", "\<\"GABA_GABABR1\"\>", ",", "\<\"GABA_GABABR2\"\>", 
   ",", "\<\"Dopamine_D1\"\>", ",", "\<\"Dopamine_D2\"\>", 
   ",", "\<\"Dopamine_D3\"\>", ",", "\<\"Dopamine_D4\"\>", 
   ",", "\<\"Dopamine_D5\"\>", ",", "\<\"Adrenergic_Alpha1A\"\>", 
   ",", "\<\"Adrenergic_Alpha1B\"\>", ",", "\<\"Adrenergic_Alpha1D\"\>", 
   ",", "\<\"Adrenergic_Alpha2A\"\>", ",", "\<\"Adrenergic_Alpha2B\"\>", 
   ",", "\<\"Adrenergic_Alpha2C\"\>", ",", "\<\"Adrenergic_Beta1\"\>", 
   ",", "\<\"Adrenergic_Beta2\"\>", ",", "\<\"Adrenergic_Beta3\"\>", 
   ",", "\<\"Serotonin_5-HT1A\"\>", ",", "\<\"Serotonin_5-HT1B\"\>", 
   ",", "\<\"Serotonin_5-HT1D\"\>", ",", "\<\"Serotonin_5-HT1E\"\>", 
   ",", "\<\"Serotonin_5-HT1F\"\>", ",", "\<\"Serotonin_5-HT2A\"\>", 
   ",", "\<\"Serotonin_5-HT2B\"\>", ",", "\<\"Serotonin_5-HT2C\"\>", 
   ",", "\<\"Serotonin_5-HT4\"\>", ",", "\<\"Serotonin_5-HT5A\"\>", 
   ",", "\<\"Serotonin_5-HT6\"\>", ",", "\<\"Serotonin_5-HT7\"\>", 
   ",", "\<\"Cholinergic_M1\"\>", ",", "\<\"Cholinergic_M2\"\>", 
   ",", "\<\"Cholinergic_M3\"\>", ",", "\<\"Cholinergic_M4\"\>", 
   ",", "\<\"Cholinergic_M5\"\>", ",", "\<\"Histamine_H1\"\>", 
   ",", "\<\"Histamine_H2\"\>", ",", "\<\"Histamine_H3\"\>", 
   ",", "\<\"Histamine_H4\"\>", ",", "\<\"Bradykinin_B1\"\>", 
   ",", "\<\"Bradykinin_B2\"\>", ",", "\<\"Cholecystokinin_CCK1\"\>", 
   ",", "\<\"Cholecystokinin_CCK2\"\>", ",", "\<\"CRH_CRF1\"\>", 
   ",", "\<\"CRH_CRF2\"\>", ",", "\<\"Galanin_Gal1\"\>", 
   ",", "\<\"Galanin_Gal2\"\>", ",", "\<\"Galanin_Gal3\"\>", 
   ",", "\<\"MCH_MCH1\"\>", ",", "\<\"MCH_MCH2\"\>", ",", "\<\"MSH_MC1\"\>", 
   ",", "\<\"MSH_MC2\"\>", ",", "\<\"MSH_MC3\"\>", ",", "\<\"MSH_MC4\"\>", 
   ",", "\<\"MSH_MC5\"\>", ",", "\<\"NPY_Y1\"\>", ",", "\<\"NPY_Y2\"\>", 
   ",", "\<\"NPY_Y4\"\>", ",", "\<\"NPY_Y5\"\>", ",", "\<\"NPY_Y6\"\>", 
   ",", "\<\"Neurotensin_NT1\"\>", ",", "\<\"Neurotensin_NT2\"\>", 
   ",", "\<\"Opioid_Mu\"\>", ",", "\<\"Opioid_Delta\"\>", 
   ",", "\<\"Opioid_Kappa\"\>", ",", "\<\"Opioid_ORL-1\"\>", 
   ",", "\<\"Orexin_OX1\"\>", ",", "\<\"Orexin_OX2\"\>", 
   ",", "\<\"Oxytocin_OT\"\>", ",", "\<\"Somatostatin_SST1\"\>", 
   ",", "\<\"Somatostatin_SST2\"\>", ",", "\<\"Somatostatin_SST3\"\>", 
   ",", "\<\"Somatostatin_SST4\"\>", ",", "\<\"Somatostatin_SST5\"\>", 
   ",", "\<\"Tachykinin_NK1\"\>", ",", "\<\"Tachykinin_NK2\"\>", 
   ",", "\<\"Tachykinin_NK3\"\>", ",", "\<\"TRH_TRHR\"\>", 
   ",", "\<\"VIP_VPAC1\"\>", ",", "\<\"VIP_VPAC2\"\>", 
   ",", "\<\"Vasopressin_V1a\"\>", ",", "\<\"Vasopressin_V1b\"\>", 
   ",", "\<\"Vasopressin_V2\"\>", ",", "\<\"Adenosine_A1\"\>", 
   ",", "\<\"Adenosine_A2A\"\>", ",", "\<\"Adenosine_A2B\"\>", 
   ",", "\<\"Adenosine_A3\"\>", ",", "\<\"Purine_P2Y1\"\>", 
   ",", "\<\"Purine_P2Y2\"\>", ",", "\<\"Purine_P2Y4\"\>", 
   ",", "\<\"Purine_P2Y6\"\>", ",", "\<\"Purine_P2Y11\"\>", 
   ",", "\<\"Cannabinoid_CB1\"\>", ",", "\<\"Cannabinoid_CB2\"\>"}], 
  "}"}]], "Output",
 CellChangeTimes->{3.5832829976756496`*^9}]
}, Open  ]],

Cell[CellGroupData[{

Cell[BoxData[
 RowBox[{"ReceptorListGenes", "=", 
  RowBox[{"Receptors", "[", 
   RowBox[{"[", 
    RowBox[{"All", ",", "4"}], "]"}], "]"}]}]], "Input",
 CellChangeTimes->{{3.5727975723690243`*^9, 3.5727975856273756`*^9}}],

Cell[BoxData[
 RowBox[{"{", 
  RowBox[{"\<\"GRM1\"\>", ",", "\<\"GRM2\"\>", ",", "\<\"GRM3\"\>", 
   ",", "\<\"GRM4\"\>", ",", "\<\"GRM5\"\>", ",", "\<\"GRM6\"\>", 
   ",", "\<\"GRM7\"\>", ",", "\<\"GRM8\"\>", ",", "\<\"GABBR1\"\>", 
   ",", "\<\"GABBR2\"\>", ",", "\<\"DRD1\"\>", ",", "\<\"DRD2\"\>", 
   ",", "\<\"DRD3\"\>", ",", "\<\"DRD4\"\>", ",", "\<\"DRD5\"\>", 
   ",", "\<\"ADRA1A\"\>", ",", "\<\"ADRA1B\"\>", ",", "\<\"ADRA1D\"\>", 
   ",", "\<\"ADRA2A\"\>", ",", "\<\"ADRA2B\"\>", ",", "\<\"ADRA2C\"\>", 
   ",", "\<\"ADRB1\"\>", ",", "\<\"ADRB2\"\>", ",", "\<\"ADRB3\"\>", 
   ",", "\<\"HTR1A\"\>", ",", "\<\"HTR1B\"\>", ",", "\<\"HTR1D\"\>", 
   ",", "\<\"HTR1E\"\>", ",", "\<\"HTR1F\"\>", ",", "\<\"HTR2A\"\>", 
   ",", "\<\"HTR2B\"\>", ",", "\<\"HTR2C\"\>", ",", "\<\"HTR4\"\>", 
   ",", "\<\"HTR5A\"\>", ",", "\<\"HTR6\"\>", ",", "\<\"HTR7\"\>", 
   ",", "\<\"CHRM1\"\>", ",", "\<\"CHRM2\"\>", ",", "\<\"CHRM3\"\>", 
   ",", "\<\"CHRM4\"\>", ",", "\<\"CHRM5\"\>", ",", "\<\"HRH1\"\>", 
   ",", "\<\"HRH2\"\>", ",", "\<\"HRH3\"\>", ",", "\<\"HRH4\"\>", 
   ",", "\<\"BDKRB1\"\>", ",", "\<\"BDKRB2\"\>", ",", "\<\"CCKAR\"\>", 
   ",", "\<\"CCKBR\"\>", ",", "\<\"CRHR1\"\>", ",", "\<\"CRHR2\"\>", 
   ",", "\<\"GALR1\"\>", ",", "\<\"GALR2\"\>", ",", "\<\"GALR3\"\>", 
   ",", "\<\"MCHR1\"\>", ",", "\<\"MCHR2\"\>", ",", "\<\"MC1R\"\>", 
   ",", "\<\"MC2R\"\>", ",", "\<\"MC3R\"\>", ",", "\<\"MC4R\"\>", 
   ",", "\<\"MC5R\"\>", ",", "\<\"NPY1R\"\>", ",", "\<\"NPY2R\"\>", 
   ",", "\<\"PPYR1\"\>", ",", "\<\"NPY5R\"\>", ",", "\<\"NPY6R\"\>", 
   ",", "\<\"NTSR1\"\>", ",", "\<\"NTSR2\"\>", ",", "\<\"OPRM1\"\>", 
   ",", "\<\"OPRD1\"\>", ",", "\<\"OPRK1\"\>", ",", "\<\"OPRL1\"\>", 
   ",", "\<\"HCRTR1\"\>", ",", "\<\"HCRTR1\"\>", ",", "\<\"OXTR\"\>", 
   ",", "\<\"SSTR1\"\>", ",", "\<\"SSTR2\"\>", ",", "\<\"SSTR3\"\>", 
   ",", "\<\"SSTR4\"\>", ",", "\<\"SSTR5\"\>", ",", "\<\"TACR1\"\>", 
   ",", "\<\"TACR2\"\>", ",", "\<\"TACR3\"\>", ",", "\<\"TRHR\"\>", 
   ",", "\<\"VIPR1\"\>", ",", "\<\"VIPR2\"\>", ",", "\<\"AVPR1A\"\>", 
   ",", "\<\"AVPR1B\"\>", ",", "\<\"AVPR2\"\>", ",", "\<\"ADORA1\"\>", 
   ",", "\<\"ADORA2A\"\>", ",", "\<\"ADORA2B\"\>", ",", "\<\"ADORA3\"\>", 
   ",", "\<\"P2RY1\"\>", ",", "\<\"P2RY2\"\>", ",", "\<\"P2RY4\"\>", 
   ",", "\<\"P2RY6\"\>", ",", "\<\"P2RY11\"\>", ",", "\<\"CNR1\"\>", 
   ",", "\<\"CNR2\"\>"}], "}"}]], "Output",
 CellChangeTimes->{3.5832829977224493`*^9}]
}, Open  ]],

Cell[CellGroupData[{

Cell[BoxData[
 RowBox[{
  RowBox[{"(*", " ", 
   RowBox[{
   "Use", " ", "the", " ", "first", " ", "entry", " ", "to", " ", "list", " ",
     "all", " ", "brain", " ", 
    RowBox[{"structures", "."}]}], " ", "*)"}], "\[IndentingNewLine]", 
  RowBox[{"StructureList", "=", 
   RowBox[{
    RowBox[{
     RowBox[{"Import", "[", 
      RowBox[{
      "\"\<C:\\\\Users\\\\Skirmantas \
Janusonis\\\\Documents\\\\ARTICLES\\\\Ms26_ReceptorSets\\\\RECEPTORS\\\\All \
Receptors\\\\\>\"", "<>", 
       RowBox[{"ReceptorList", "[", 
        RowBox[{"[", "1", "]"}], "]"}], "<>", "\"\<.xlsx\>\""}], "]"}], "[", 
     RowBox[{"[", "1", "]"}], "]"}], "[", 
    RowBox[{"[", 
     RowBox[{"All", ",", "1"}], "]"}], "]"}]}]}]], "Input",
 CellChangeTimes->{{3.567793933112892*^9, 3.567794041297367*^9}, {
  3.567794136784423*^9, 3.567794186555476*^9}, {3.5677942314821796`*^9, 
  3.5677943125903673`*^9}, {3.567794397260651*^9, 3.5677944023620157`*^9}, {
  3.5697787219544144`*^9, 3.5697787253079033`*^9}, {3.5697788999303455`*^9, 
  3.56977890237955*^9}, {3.569779038481178*^9, 3.5697790386527777`*^9}, {
  3.571784841546897*^9, 3.571784846352335*^9}}],

Cell[BoxData[
 RowBox[{"{", 
  RowBox[{"\<\"AOrG\"\>", ",", "\<\"fro\"\>", ",", "\<\"FP\"\>", 
   ",", "\<\"GRe\"\>", ",", "\<\"opIFG\"\>", ",", "\<\"orIFG\"\>", 
   ",", "\<\"trIFG\"\>", ",", "\<\"IRoG\"\>", ",", "\<\"LOrG\"\>", 
   ",", "\<\"MOrG\"\>", ",", "\<\"MFG\"\>", ",", "\<\"PCLa\"\>", 
   ",", "\<\"PTG\"\>", ",", "\<\"PaOG\"\>", ",", "\<\"POrG\"\>", 
   ",", "\<\"PrG\"\>", ",", "\<\"SCG\"\>", ",", "\<\"SFG\"\>", 
   ",", "\<\"SRoG\"\>", ",", "\<\"LIG\"\>", ",", "\<\"SIG\"\>", 
   ",", "\<\"CgGf\"\>", ",", "\<\"CgGp\"\>", ",", "\<\"CgGr\"\>", 
   ",", "\<\"DG\"\>", ",", "\<\"CA1\"\>", ",", "\<\"CA2\"\>", 
   ",", "\<\"CA3\"\>", ",", "\<\"CA4\"\>", ",", "\<\"S\"\>", 
   ",", "\<\"PHG\"\>", ",", "\<\"Pir\"\>", ",", "\<\"Cun\"\>", 
   ",", "\<\"IOG\"\>", ",", "\<\"LiG\"\>", ",", "\<\"OP\"\>", 
   ",", "\<\"OTG\"\>", ",", "\<\"SOG\"\>", ",", "\<\"AnG\"\>", 
   ",", "\<\"SMG\"\>", ",", "\<\"PCLp\"\>", ",", "\<\"PoG\"\>", 
   ",", "\<\"PCu\"\>", ",", "\<\"SPL\"\>", ",", "\<\"FuG\"\>", 
   ",", "\<\"HG\"\>", ",", "\<\"ITG\"\>", ",", "\<\"MTG\"\>", 
   ",", "\<\"PLP\"\>", ",", "\<\"PLT\"\>", ",", "\<\"STG\"\>", 
   ",", "\<\"TP\"\>", ",", "\<\"TG\"\>", ",", "\<\"ATZ\"\>", 
   ",", "\<\"BLA\"\>", ",", "\<\"BMA\"\>", ",", "\<\"CeA\"\>", 
   ",", "\<\"COMA\"\>", ",", "\<\"LA\"\>", ",", "\<\"SptN\"\>", 
   ",", "\<\"SI\"\>", ",", "\<\"GPe\"\>", ",", "\<\"GPi\"\>", 
   ",", "\<\"BCd\"\>", ",", "\<\"HCd\"\>", ",", "\<\"TCd\"\>", 
   ",", "\<\"Acb\"\>", ",", "\<\"Pu\"\>", ",", "\<\"Cl\"\>", 
   ",", "\<\"Hb\"\>", ",", "\<\"Pa\"\>", ",", "\<\"PIN\"\>", 
   ",", "\<\"AHA\"\>", ",", "\<\"LHA\"\>", ",", "\<\"PVH\"\>", 
   ",", "\<\"SO\"\>", ",", "\<\"LHM\"\>", ",", "\<\"MB\"\>", 
   ",", "\<\"PHA\"\>", ",", "\<\"SuM\"\>", ",", "\<\"TM\"\>", 
   ",", "\<\"PrOR\"\>", ",", "\<\"ARH\"\>", ",", "\<\"DMH\"\>", 
   ",", "\<\"LHT\"\>", ",", "\<\"LTu\"\>", ",", "\<\"PeF\"\>", 
   ",", "\<\"VMH\"\>", ",", "\<\"SbT\"\>", ",", "\<\"DTA\"\>", 
   ",", "\<\"ILc\"\>", ",", "\<\"LGd\"\>", ",", "\<\"DTLd\"\>", 
   ",", "\<\"DTLv\"\>", ",", "\<\"MG\"\>", ",", "\<\"DTM\"\>", 
   ",", "\<\"DTP\"\>", ",", "\<\"ILr\"\>", ",", "\<\"VT\"\>", 
   ",", "\<\"IC\"\>", ",", "\<\"SC\"\>", ",", "\<\"CGMB\"\>", 
   ",", "\<\"EW\"\>", ",", "\<\"ICjl\"\>", ",", "\<\"MBRa\"\>", 
   ",", "\<\"MBRF\"\>", ",", "\<\"Dk\"\>", ",", "3.`", ",", "\<\"RN\"\>", 
   ",", "\<\"SN\"\>", ",", "4.`", ",", "\<\"VTA\"\>", ",", "\<\"PTec\"\>", 
   ",", "\<\"Ve-I-II\"\>", ",", "\<\"Ve-III\"\>", ",", "\<\"Ve-IV\"\>", 
   ",", "\<\"Ve-V\"\>", ",", "\<\"Ve-VI\"\>", ",", "\<\"Ve-VIIAf\"\>", 
   ",", "\<\"Ve-VIIAt\"\>", ",", "\<\"Ve-VIIB\"\>", ",", "\<\"Ve-VIIIA\"\>", 
   ",", "\<\"Ve-VIIIB\"\>", ",", "\<\"Ve-IX\"\>", ",", "\<\"Ve-X\"\>", 
   ",", "\<\"Cb-III\"\>", ",", "\<\"Cb-IV\"\>", ",", "\<\"Cb-V\"\>", 
   ",", "\<\"Cb-VI\"\>", ",", "\<\"Cb-Crus I\"\>", ",", "\<\"Cb-Crus II\"\>", 
   ",", "\<\"Cb-VIIB\"\>", ",", "\<\"Cb-VIIIA\"\>", ",", "\<\"Cb-VIIIB\"\>", 
   ",", "\<\"Cb-IX\"\>", ",", "\<\"Cb-X\"\>", ",", "\<\"Dt\"\>", 
   ",", "\<\"Emb\"\>", ",", "\<\"Fas\"\>", ",", "\<\"Glo\"\>", 
   ",", "\<\"Pn\"\>", ",", "6.`", ",", "\<\"CGPo\"\>", ",", "7.`", 
   ",", "\<\"LPB\"\>", ",", "\<\"LC\"\>", ",", "\<\"MPB\"\>", 
   ",", "\<\"SubC\"\>", ",", "\<\"RPn\"\>", ",", "\<\"PPRF\"\>", 
   ",", "\<\"SOC\"\>", ",", "5.`", ",", "\<\"Arc\"\>", ",", "\<\"CGS\"\>", 
   ",", "\<\"8Co\"\>", ",", "\<\"Cu\"\>", ",", "10.`", ",", "\<\"Gr\"\>", ",",
    "12.`", ",", "\<\"IO\"\>", ",", "\<\"CMRt\"\>", ",", "\<\"GiRt\"\>", 
   ",", "\<\"LMRt\"\>", ",", "\<\"RaM\"\>", ",", "\<\"Sp5\"\>", 
   ",", "\<\"8Ve\"\>", ",", "\<\"cc\"\>", ",", "\<\"cgb\"\>", 
   ",", "\<\"CPLV\"\>"}], "}"}]], "Output",
 CellChangeTimes->{3.583283000023076*^9}]
}, Open  ]],

Cell[CellGroupData[{

Cell[BoxData[
 RowBox[{"ReceptorN", "=", 
  RowBox[{"Length", "[", "ReceptorList", "]"}]}]], "Input",
 CellChangeTimes->{{3.5677943614386053`*^9, 3.5677943862041235`*^9}, {
  3.5721965722188883`*^9, 3.572196580205714*^9}}],

Cell[BoxData["100"], "Output",
 CellChangeTimes->{3.5832830000930805`*^9}]
}, Open  ]],

Cell[CellGroupData[{

Cell[BoxData[
 RowBox[{"StructureN", "=", 
  RowBox[{"Length", "[", "StructureList", "]"}]}]], "Input"],

Cell[BoxData["169"], "Output",
 CellChangeTimes->{3.583283000117082*^9}]
}, Open  ]],

Cell[CellGroupData[{

Cell[BoxData[
 RowBox[{
  RowBox[{"(*", " ", 
   RowBox[{
   "Collect", " ", "all", " ", "receptors", " ", "into", " ", "two", " ", 
    "tables", " ", 
    RowBox[{
     RowBox[{"(", 
      RowBox[{
       RowBox[{"expression", " ", "and", " ", "inter"}], "-", 
       RowBox[{"subject", " ", "correlations"}]}], ")"}], "."}]}], " ", 
   "*)"}], "\[IndentingNewLine]", 
  RowBox[{
   RowBox[{
    RowBox[{"AllReceptors", "=", 
     RowBox[{"Table", "[", 
      RowBox[{"0", ",", 
       RowBox[{"{", "ReceptorN", "}"}], ",", 
       RowBox[{"{", "StructureN", "}"}]}], "]"}]}], ";"}], 
   "\[IndentingNewLine]", 
   RowBox[{
    RowBox[{"AllReceptorSubjectCorr", "=", 
     RowBox[{"Table", "[", 
      RowBox[{"0", ",", 
       RowBox[{"{", "ReceptorN", "}"}], ",", 
       RowBox[{"{", "6", "}"}]}], "]"}]}], ";"}], "\[IndentingNewLine]", 
   RowBox[{
    RowBox[{
     RowBox[{"AllReceptorSubjectCorr", "[", 
      RowBox[{"[", 
       RowBox[{"All", ",", "1"}], "]"}], "]"}], "=", 
     RowBox[{"Range", "[", "ReceptorN", "]"}]}], ";"}], "\[IndentingNewLine]", 
   RowBox[{
    RowBox[{
     RowBox[{"AllReceptorSubjectCorr", "[", 
      RowBox[{"[", 
       RowBox[{"All", ",", "2"}], "]"}], "]"}], "=", 
     RowBox[{"Receptors", "[", 
      RowBox[{"[", 
       RowBox[{"All", ",", "1"}], "]"}], "]"}]}], ";"}], 
   "\[IndentingNewLine]", 
   RowBox[{
    RowBox[{
     RowBox[{"AllReceptorSubjectCorr", "[", 
      RowBox[{"[", 
       RowBox[{"All", ",", "3"}], "]"}], "]"}], "=", 
     RowBox[{"Receptors", "[", 
      RowBox[{"[", 
       RowBox[{"All", ",", "2"}], "]"}], "]"}]}], ";"}], 
   "\[IndentingNewLine]", 
   RowBox[{
    RowBox[{
     RowBox[{"AllReceptorSubjectCorr", "[", 
      RowBox[{"[", 
       RowBox[{"All", ",", "4"}], "]"}], "]"}], "=", 
     RowBox[{"Receptors", "[", 
      RowBox[{"[", 
       RowBox[{"All", ",", "4"}], "]"}], "]"}]}], ";"}], " ", 
   RowBox[{"(*", " ", 
    RowBox[{
    "columns", " ", "3", " ", "and", " ", "4", " ", "swapped", " ", "for", 
     " ", "better", " ", "presentation"}], " ", "*)"}], "\[IndentingNewLine]", 
   RowBox[{
    RowBox[{
     RowBox[{"AllReceptorSubjectCorr", "[", 
      RowBox[{"[", 
       RowBox[{"All", ",", "5"}], "]"}], "]"}], "=", 
     RowBox[{"Receptors", "[", 
      RowBox[{"[", 
       RowBox[{"All", ",", "3"}], "]"}], "]"}]}], ";"}], 
   "\[IndentingNewLine]", "\[IndentingNewLine]", 
   RowBox[{
    RowBox[{"For", "[", 
     RowBox[{
      RowBox[{"i", "=", "1"}], ",", 
      RowBox[{"i", "\[LessEqual]", "ReceptorN"}], ",", "\[IndentingNewLine]", 
      RowBox[{
       RowBox[{"If", "[", 
        RowBox[{
         RowBox[{
          RowBox[{"Mod", "[", 
           RowBox[{"i", ",", "5"}], "]"}], "\[Equal]", "0"}], ",", 
         RowBox[{"Print", "[", 
          RowBox[{
          "\"\<Retrieving receptor #\>\"", ",", "i", ",", "\"\< out of \>\"", 
           ",", "ReceptorN"}], "]"}]}], "]"}], ";", "\[IndentingNewLine]", 
       RowBox[{"ReceptorExpression", "=", 
        RowBox[{
         RowBox[{"Import", "[", 
          RowBox[{
          "\"\<C:\\\\Users\\\\Skirmantas Janusonis\\\\Documents\\\\ARTICLES\\\
\\Ms26_ReceptorSets\\\\RECEPTORS\\\\All Receptors\\\\\>\"", "<>", 
           RowBox[{"ReceptorList", "[", 
            RowBox[{"[", "i", "]"}], "]"}], "<>", "\"\<.xlsx\>\""}], "]"}], 
         "[", 
         RowBox[{"[", "1", "]"}], "]"}]}], ";", "\[IndentingNewLine]", 
       RowBox[{"SubjectCorr", "=", 
        RowBox[{
         RowBox[{
          RowBox[{
           RowBox[{"Import", "[", 
            RowBox[{
            "\"\<C:\\\\Users\\\\Skirmantas Janusonis\\\\Documents\\\\ARTICLES\
\\\\Ms26_ReceptorSets\\\\RECEPTORS\\\\All Receptors\\\\Corr_\>\"", "<>", 
             RowBox[{"ReceptorList", "[", 
              RowBox[{"[", "i", "]"}], "]"}], "<>", "\"\<.xlsx\>\""}], "]"}], 
           "[", 
           RowBox[{"[", "1", "]"}], "]"}], "[", 
          RowBox[{"[", 
           RowBox[{"All", ",", "1"}], "]"}], "]"}], "[", 
         RowBox[{"[", "3", "]"}], "]"}]}], ";", "\[IndentingNewLine]", 
       RowBox[{"If", "[", 
        RowBox[{
         RowBox[{
          RowBox[{"ReceptorExpression", "[", 
           RowBox[{"[", 
            RowBox[{"All", ",", "1"}], "]"}], "]"}], "\[NotEqual]", 
          "StructureList"}], ",", 
         RowBox[{
         "Print", "[", "\"\<The list of structures is inconsistent!\>\"", 
          "]"}]}], "]"}], ";", "\[IndentingNewLine]", 
       RowBox[{
        RowBox[{"AllReceptors", "[", 
         RowBox[{"[", "i", "]"}], "]"}], "=", 
        RowBox[{"ReceptorExpression", "[", 
         RowBox[{"[", 
          RowBox[{"All", ",", "2"}], "]"}], "]"}]}], ";", 
       "\[IndentingNewLine]", 
       RowBox[{
        RowBox[{"AllReceptorSubjectCorr", "[", 
         RowBox[{"[", 
          RowBox[{"i", ",", "6"}], "]"}], "]"}], "=", "SubjectCorr"}], ";", 
       "\[IndentingNewLine]", 
       RowBox[{"i", "++"}]}]}], "]"}], ";"}]}]}]], "Input",
 CellChangeTimes->{{3.56779390087566*^9, 3.5677939089806657`*^9}, {
   3.5677944406382704`*^9, 3.5677946859157686`*^9}, {3.5677947895593147`*^9, 
   3.5677948573657727`*^9}, {3.5677949132010255`*^9, 
   3.5677949135750465`*^9}, {3.5677990788726053`*^9, 3.567799190651889*^9}, {
   3.567800881942057*^9, 3.5678008847268114`*^9}, 3.5678052371255584`*^9, {
   3.568133582897622*^9, 3.568133589775713*^9}, {3.568147630465312*^9, 
   3.568147657619491*^9}, 3.5681477150265636`*^9, {3.568148080770745*^9, 
   3.568148088912041*^9}, {3.5681481224341197`*^9, 3.568148169315981*^9}, {
   3.5681482862442513`*^9, 3.5681482865114646`*^9}, {3.5681506582929125`*^9, 
   3.568150660451777*^9}, {3.5697787741885753`*^9, 3.569778802841071*^9}, {
   3.569778911614766*^9, 3.5697789249059896`*^9}, {3.569779045209445*^9, 
   3.569779050632655*^9}, {3.5697792301681843`*^9, 3.5697792392474003`*^9}, {
   3.569779297775011*^9, 3.5697793081490293`*^9}, {3.569779377527335*^9, 
   3.5697793777145357`*^9}, {3.5697800657484035`*^9, 3.569780072238015*^9}, {
   3.569780199606103*^9, 3.5697802053625135`*^9}, {3.569780250214175*^9, 
   3.5697802503233757`*^9}, {3.569780414459605*^9, 3.5697804242570386`*^9}, {
   3.572196475413967*^9, 3.5721965157946763`*^9}, {3.572196594422818*^9, 
   3.5721967301408024`*^9}, {3.5721967915475287`*^9, 3.57219680999784*^9}, {
   3.5721974142646003`*^9, 3.5721974587770014`*^9}, {3.5727490325074935`*^9, 
   3.572749135781367*^9}, {3.572796780205795*^9, 3.572796817706221*^9}, {
   3.572796905147357*^9, 3.572796907433445*^9}, {3.572796938417551*^9, 
   3.572797001363048*^9}, {3.575401111083496*^9, 3.5754011344588327`*^9}, {
   3.575401184849715*^9, 3.5754012198037148`*^9}, 3.57540125993801*^9}],

Cell[CellGroupData[{

Cell[BoxData[
 InterpretationBox[
  RowBox[{"\<\"Retrieving receptor #\"\>", "\[InvisibleSpace]", "5", 
   "\[InvisibleSpace]", "\<\" out of \"\>", "\[InvisibleSpace]", "100"}],
  SequenceForm["Retrieving receptor #", 5, " out of ", 100],
  Editable->False]], "Print",
 CellChangeTimes->{3.583283001205144*^9}],

Cell[BoxData[
 InterpretationBox[
  RowBox[{"\<\"Retrieving receptor #\"\>", "\[InvisibleSpace]", "10", 
   "\[InvisibleSpace]", "\<\" out of \"\>", "\[InvisibleSpace]", "100"}],
  SequenceForm["Retrieving receptor #", 10, " out of ", 100],
  Editable->False]], "Print",
 CellChangeTimes->{3.583283002096984*^9}],

Cell[BoxData[
 InterpretationBox[
  RowBox[{"\<\"Retrieving receptor #\"\>", "\[InvisibleSpace]", "15", 
   "\[InvisibleSpace]", "\<\" out of \"\>", "\[InvisibleSpace]", "100"}],
  SequenceForm["Retrieving receptor #", 15, " out of ", 100],
  Editable->False]], "Print",
 CellChangeTimes->{3.5832830028685923`*^9}],

Cell[BoxData[
 InterpretationBox[
  RowBox[{"\<\"Retrieving receptor #\"\>", "\[InvisibleSpace]", "20", 
   "\[InvisibleSpace]", "\<\" out of \"\>", "\[InvisibleSpace]", "100"}],
  SequenceForm["Retrieving receptor #", 20, " out of ", 100],
  Editable->False]], "Print",
 CellChangeTimes->{3.583283003677238*^9}],

Cell[BoxData[
 InterpretationBox[
  RowBox[{"\<\"Retrieving receptor #\"\>", "\[InvisibleSpace]", "25", 
   "\[InvisibleSpace]", "\<\" out of \"\>", "\[InvisibleSpace]", "100"}],
  SequenceForm["Retrieving receptor #", 25, " out of ", 100],
  Editable->False]], "Print",
 CellChangeTimes->{3.5832830043962793`*^9}],

Cell[BoxData[
 InterpretationBox[
  RowBox[{"\<\"Retrieving receptor #\"\>", "\[InvisibleSpace]", "30", 
   "\[InvisibleSpace]", "\<\" out of \"\>", "\[InvisibleSpace]", "100"}],
  SequenceForm["Retrieving receptor #", 30, " out of ", 100],
  Editable->False]], "Print",
 CellChangeTimes->{3.5832830051456923`*^9}],

Cell[BoxData[
 InterpretationBox[
  RowBox[{"\<\"Retrieving receptor #\"\>", "\[InvisibleSpace]", "35", 
   "\[InvisibleSpace]", "\<\" out of \"\>", "\[InvisibleSpace]", "100"}],
  SequenceForm["Retrieving receptor #", 35, " out of ", 100],
  Editable->False]], "Print",
 CellChangeTimes->{3.5832830055512934`*^9}],

Cell[BoxData[
 InterpretationBox[
  RowBox[{"\<\"Retrieving receptor #\"\>", "\[InvisibleSpace]", "40", 
   "\[InvisibleSpace]", "\<\" out of \"\>", "\[InvisibleSpace]", "100"}],
  SequenceForm["Retrieving receptor #", 40, " out of ", 100],
  Editable->False]], "Print",
 CellChangeTimes->{3.583283005910094*^9}],

Cell[BoxData[
 InterpretationBox[
  RowBox[{"\<\"Retrieving receptor #\"\>", "\[InvisibleSpace]", "45", 
   "\[InvisibleSpace]", "\<\" out of \"\>", "\[InvisibleSpace]", "100"}],
  SequenceForm["Retrieving receptor #", 45, " out of ", 100],
  Editable->False]], "Print",
 CellChangeTimes->{3.5832830062844944`*^9}],

Cell[BoxData[
 InterpretationBox[
  RowBox[{"\<\"Retrieving receptor #\"\>", "\[InvisibleSpace]", "50", 
   "\[InvisibleSpace]", "\<\" out of \"\>", "\[InvisibleSpace]", "100"}],
  SequenceForm["Retrieving receptor #", 50, " out of ", 100],
  Editable->False]], "Print",
 CellChangeTimes->{3.583283006690095*^9}],

Cell[BoxData[
 InterpretationBox[
  RowBox[{"\<\"Retrieving receptor #\"\>", "\[InvisibleSpace]", "55", 
   "\[InvisibleSpace]", "\<\" out of \"\>", "\[InvisibleSpace]", "100"}],
  SequenceForm["Retrieving receptor #", 55, " out of ", 100],
  Editable->False]], "Print",
 CellChangeTimes->{3.5832830073920965`*^9}],

Cell[BoxData[
 InterpretationBox[
  RowBox[{"\<\"Retrieving receptor #\"\>", "\[InvisibleSpace]", "60", 
   "\[InvisibleSpace]", "\<\" out of \"\>", "\[InvisibleSpace]", "100"}],
  SequenceForm["Retrieving receptor #", 60, " out of ", 100],
  Editable->False]], "Print",
 CellChangeTimes->{3.583283008078498*^9}],

Cell[BoxData[
 InterpretationBox[
  RowBox[{"\<\"Retrieving receptor #\"\>", "\[InvisibleSpace]", "65", 
   "\[InvisibleSpace]", "\<\" out of \"\>", "\[InvisibleSpace]", "100"}],
  SequenceForm["Retrieving receptor #", 65, " out of ", 100],
  Editable->False]], "Print",
 CellChangeTimes->{3.583283008764899*^9}],

Cell[BoxData[
 InterpretationBox[
  RowBox[{"\<\"Retrieving receptor #\"\>", "\[InvisibleSpace]", "70", 
   "\[InvisibleSpace]", "\<\" out of \"\>", "\[InvisibleSpace]", "100"}],
  SequenceForm["Retrieving receptor #", 70, " out of ", 100],
  Editable->False]], "Print",
 CellChangeTimes->{3.5832830090924997`*^9}],

Cell[BoxData[
 InterpretationBox[
  RowBox[{"\<\"Retrieving receptor #\"\>", "\[InvisibleSpace]", "75", 
   "\[InvisibleSpace]", "\<\" out of \"\>", "\[InvisibleSpace]", "100"}],
  SequenceForm["Retrieving receptor #", 75, " out of ", 100],
  Editable->False]], "Print",
 CellChangeTimes->{3.5832830094357*^9}],

Cell[BoxData[
 InterpretationBox[
  RowBox[{"\<\"Retrieving receptor #\"\>", "\[InvisibleSpace]", "80", 
   "\[InvisibleSpace]", "\<\" out of \"\>", "\[InvisibleSpace]", "100"}],
  SequenceForm["Retrieving receptor #", 80, " out of ", 100],
  Editable->False]], "Print",
 CellChangeTimes->{3.583283009794501*^9}],

Cell[BoxData[
 InterpretationBox[
  RowBox[{"\<\"Retrieving receptor #\"\>", "\[InvisibleSpace]", "85", 
   "\[InvisibleSpace]", "\<\" out of \"\>", "\[InvisibleSpace]", "100"}],
  SequenceForm["Retrieving receptor #", 85, " out of ", 100],
  Editable->False]], "Print",
 CellChangeTimes->{3.5832830104653015`*^9}],

Cell[BoxData[
 InterpretationBox[
  RowBox[{"\<\"Retrieving receptor #\"\>", "\[InvisibleSpace]", "90", 
   "\[InvisibleSpace]", "\<\" out of \"\>", "\[InvisibleSpace]", "100"}],
  SequenceForm["Retrieving receptor #", 90, " out of ", 100],
  Editable->False]], "Print",
 CellChangeTimes->{3.583283011011303*^9}],

Cell[BoxData[
 InterpretationBox[
  RowBox[{"\<\"Retrieving receptor #\"\>", "\[InvisibleSpace]", "95", 
   "\[InvisibleSpace]", "\<\" out of \"\>", "\[InvisibleSpace]", "100"}],
  SequenceForm["Retrieving receptor #", 95, " out of ", 100],
  Editable->False]], "Print",
 CellChangeTimes->{3.583283011713304*^9}],

Cell[BoxData[
 InterpretationBox[
  RowBox[{"\<\"Retrieving receptor #\"\>", "\[InvisibleSpace]", "100", 
   "\[InvisibleSpace]", "\<\" out of \"\>", "\[InvisibleSpace]", "100"}],
  SequenceForm["Retrieving receptor #", 100, " out of ", 100],
  Editable->False]], "Print",
 CellChangeTimes->{3.5832830120409045`*^9}]
}, Open  ]]
}, Open  ]],

Cell[BoxData[{
 RowBox[{
  RowBox[{"Export", "[", 
   RowBox[{
   "\"\<C:\\\\Users\\\\Skirmantas \
Janusonis\\\\Documents\\\\ARTICLES\\\\Ms26_ReceptorSets\\\\RECEPTORS\\\\All \
Receptors\\\\AllReceptors_SPSS.xlsx\>\"", ",", 
    RowBox[{"Prepend", "[", 
     RowBox[{
      RowBox[{"Transpose", "[", "AllReceptors", "]"}], ",", "ReceptorList"}], 
     "]"}]}], "]"}], ";"}], "\[IndentingNewLine]", 
 RowBox[{
  RowBox[{"Export", "[", 
   RowBox[{
   "\"\<C:\\\\Users\\\\Skirmantas \
Janusonis\\\\Documents\\\\ARTICLES\\\\Ms26_ReceptorSets\\\\RECEPTORS\\\\All \
Receptors\\\\AllReceptorSubjectCorr_SPSS.xlsx\>\"", ",", 
    "AllReceptorSubjectCorr"}], "]"}], ";"}]}], "Input",
 CellChangeTimes->{{3.5721974650181203`*^9, 3.5721974778609953`*^9}}]
}, Open  ]],

Cell[CellGroupData[{

Cell["An example set", "Section",
 CellChangeTimes->{{3.583281585307954*^9, 3.583281588718011*^9}}],

Cell[CellGroupData[{

Cell[BoxData[
 RowBox[{
  RowBox[{
   RowBox[{"Receptors", "[", 
    RowBox[{"[", 
     RowBox[{"#", ",", "2"}], "]"}], "]"}], "&"}], "/@", 
  RowBox[{"{", 
   RowBox[{"1", ",", "11", ",", "30", ",", "42", ",", "50", ",", "65"}], 
   "}"}]}]], "Input",
 CellChangeTimes->{{3.583281787968009*^9, 3.5832818461915164`*^9}, {
  3.583281988261156*^9, 3.5832819918676033`*^9}, {3.5832820337111244`*^9, 
  3.5832820345243435`*^9}, {3.5832823701721125`*^9, 3.5832823812978945`*^9}, {
  3.5832824221077623`*^9, 3.58328246658834*^9}, {3.583282503245117*^9, 
  3.583282506287179*^9}}],

Cell[BoxData[
 RowBox[{"{", 
  RowBox[{"\<\"mGluR1\"\>", ",", "\<\"D1\"\>", ",", "\<\"5-HT2A\"\>", 
   ",", "\<\"H1\"\>", ",", "\<\"CRF1\"\>", ",", "\<\"Y5\"\>"}], 
  "}"}]], "Output",
 CellChangeTimes->{3.583283013476107*^9}]
}, Open  ]],

Cell[CellGroupData[{

Cell[BoxData[
 RowBox[{"ListLinePlot", "[", 
  RowBox[{
   RowBox[{"AllReceptors", "[", 
    RowBox[{"[", "1", "]"}], "]"}], ",", 
   RowBox[{"PlotRange", "\[Rule]", 
    RowBox[{"{", 
     RowBox[{
      RowBox[{"-", "4"}], ",", "4"}], "}"}]}]}], "]"}]], "Input",
 CellChangeTimes->{{3.5832816941602*^9, 3.5832816993847003`*^9}}],

Cell[BoxData[
 GraphicsBox[{{}, {{}, {}, 
    {RGBColor[0.24720000000000014`, 0.24, 0.6], LineBox[CompressedData["
1:eJw1lgs41GkbxieHsrX6alNpkx0l1GpTthxa3JFTUYyzcZgTaWtVwvosfbNS
+3WtXSNColTTfjlTtNLEbGWdcko+u2sLFYW1lFqJWHae/1wz11z33P/f+zzv
+z7v846O4CAnSInFYuXMfGa/Fa8Rq+jhuLPnX/9URT9g/HyBzuRnpaTVUBBc
LKvsl5BehMbW0MsRXVetFFoDf/58+rueu1fJ18QKffW0pLo80lqoy9hY8UVs
C2k2okM2/2XaV0X8akSdW2af+vlt8nVxple49O3i70jrYWJJ69S+rhrSBoDf
u5Mh0/dJr8eLgtXXm+4z4xtiSHQoRWZeQ+N/gs0bOmrP9t8k3whp05KjE+YM
vwm5oa8zX1VeoOc3w+R1StGjm3LyjWFpYm/0PO0O+Z9CLV/LV7TtR9Jb8PC6
5cKqgQrSWxF60X798s6LxJsg3mPTU3MlJn9TfGR5p5B14/+kzZBnkVV3+79v
iTfHLxrBQfkPWsnfhqKyK0MDc8vJ/wx+uutMta/8TtoC3+67YffI6TFpSxSr
cmfeTP5WuPA9p+LUlSukgbWext4BXVLF82LgGbs9S6PtCfnb4edcEtup16bQ
4u1Y+3H+9uOLesi3hsPcH+TD90iLrTGt3bw9d1sd+TZY9bXygilrWl+xDZSj
FugaHGXy2YHGwbMLv1RLJX8HnD4IOK3Nu0e+LQ7WGobYp/1Gvi1UTawG5wma
yLdD4obEvmCbZvLtsPiPXlHzty00f3usSWntvOrZTr49jScj3wHVtp3aucvO
0fwdEJ/p883LvYzvCPdw3ZkSqSDeEbF/paetjSwlfyeKV17fUH/gAfE78Uxr
yNN3jNmvXbj6E+/2iowHxO+CpD/lTXRcL/lO0HdTvXTKvIR8J3C7ewv2cyLI
d4bF/I5LhyxyyXdGrYGY9dChjeLvRpbl0p1mYV3k74bVTPWtX9FO/h68VYlc
XXiynvw9SBmTj5w4dp18F3SOH/1cFv5Q4cMFJenOzavMntLzLrgbJHppffKu
QstdoCYUJzfvfUz5uaIsPqblms+vxLviVaL63CVNzH654lf+QNiEspJcwbti
vPpUoOH4W+I5YMfdyvzj318Tz4GyW/eXfW/6iefApkkntcI1ieJzoGfz1WM9
CbN+bqjQyoy4ZjhMvBsSHI2O2P5G9St2g4S/9KBIe5B4Nzz5IOey2n2mft0R
FX3Z0CbzJfHuOLK/6qKD9BXx7rBbM6dL9uEI8e4QaUAcKn1HvAdW/idx5sg0
EO+Bu6JcnjuHtNgDL2f7EYfyk3vg/ZnqTzB7Tbwn5g5Oa/U1MPl7QmcijqNc
ROdf7ImvAis3ucn6FFo+4xeHhSQN0f6wvFCSlmyxUemFwocXSmtkhiVPRon3
QtJCuVQ2b5h4L4zuLZWqSslnecOibv5+F50h4r2p3nqI98aqxbXhO2MKKH9v
RD2N9w48U0nxfWA02053JRDvg3UNi2oqyqtp/j4YOmqQN2l7h3gffHR80LWc
2Q+WL+bc6PBzyKD9hC8K2Y3en2bR+oh9cStdxdhLSudJ7gu5v14WdyKIeC4m
BXUbU2MGiOfC6ZVDr4DL1B8X0opkgW/hBeK5WMYey1jgOEm8H25Ol+X8L4bu
O/ghwWBIvdKIzoPYD7Ord8JknNbPDy/GohZyspj+7I9I1dpbfXGk4Q/17g2S
7HJm//zR/4VPnjBugnh/mO7dse/gCI3HCkDGYZgmDL8hPgAOLpOaRzoYPgC5
f0rTU/eTlgcgXanKuCaQiR+IF5YXSt47xsQPRHPR4cLpKRpfHIh/2nv4JPGB
+GVJftutLNIsHqQG3Hajee8Ums0Da92S0QkeafCw44FaoSSWNI+HpEt6z0ra
aD5iHtrPGCaUl5DO5iHvhJnEy4+ZLw/vcM+UnUm6m4eYJqutmveY/PlQyRYd
3/Kc8mHzwdXyyc0ZeULx+Wgta9RMc6D+wuNjj7C+X3/wBsXn472V5wLWNVA/
zOZjwGUqIbWUzrecjzk/G4c8Pz+m0N18NMVFhjveZu5/Adb80wCnFJotAGu9
dUdeWSPVgwARoUNeGifp/PMEaJEsr1rWc4nqQwCTwgPv63vS/ZgtQKRftM58
N6pnuQD6vRZGsp5aii+Af/wenv5juk9YQoh74ny+j31O8YVQl8kinHN/p/hC
RHGcGraEUX48IebLfviwpZfuN7EQKudzR+0OU7/MFuLQ6LWj7GC6b+RCPCvq
ighrp/PQLYTm7vzg4kmm/kVYbK6roh72iOKLkBld7zXsT/cJRJi5rCIqfjxG
8Weer7Y7XZzOnA8Rkv4VvTWvktYnWwR/Scw3y5OpP8lFMNiaG199gP7PdYuw
xSwxq35SWa6IHwRNvdkLkPotOwhd3QuSc5Tmyf8GDkl5NQ==
      "]]}}, {}},
  AspectRatio->NCache[GoldenRatio^(-1), 0.6180339887498948],
  Axes->True,
  AxesLabel->{None, None},
  AxesOrigin->{0, 0.},
  Method->{},
  PlotRange->{{0, 169.}, {-4, 4}},
  PlotRangeClipping->True,
  PlotRangePadding->{{3.38, 3.38}, {0., 0.}}]], "Output",
 CellChangeTimes->{3.5832830136477075`*^9}]
}, Open  ]],

Cell[CellGroupData[{

Cell[BoxData[
 RowBox[{"ExampleSet", "=", 
  RowBox[{"GraphicsColumn", "[", 
   RowBox[{
    RowBox[{
     RowBox[{
      RowBox[{"ListLinePlot", "[", 
       RowBox[{
        RowBox[{"AllReceptors", "[", 
         RowBox[{"[", "#", "]"}], "]"}], ",", 
        RowBox[{"PlotRange", "\[Rule]", 
         RowBox[{"{", 
          RowBox[{
           RowBox[{"-", "2"}], ",", "2"}], "}"}]}], ",", 
        RowBox[{"Axes", "\[Rule]", "False"}]}], "]"}], "&"}], "/@", 
     RowBox[{"{", 
      RowBox[{"1", ",", "11", ",", "30", ",", "42", ",", "50", ",", "65"}], 
      "}"}]}], ",", 
    RowBox[{"Frame", "\[Rule]", "All"}], ",", 
    RowBox[{"ImageSize", "\[Rule]", "200"}]}], "]"}]}]], "Input",
 CellChangeTimes->{{3.583281874085616*^9, 3.5832819330838265`*^9}, {
   3.5832820006502857`*^9, 3.583282004326353*^9}, {3.5832820393279877`*^9, 
   3.5832821046584826`*^9}, {3.583282141251726*^9, 3.583282170037817*^9}, {
   3.5832822021403217`*^9, 3.583282255017054*^9}, 3.5832825236892242`*^9, {
   3.58328259534986*^9, 3.583282611767702*^9}, {3.58328272670615*^9, 
   3.583282748396426*^9}, {3.583282799173251*^9, 3.5832828013081055`*^9}}],

Cell[BoxData[
 GraphicsBox[{{}, {InsetBox[
     GraphicsBox[{{}, {{}, {}, 
        {RGBColor[0.24720000000000014`, 0.24, 0.6], LineBox[CompressedData["
1:eJw1kgkwVHEcx3cUmRpNImVii1yJclRY7H6d674qk2NM44oOmcbRmJitpIwp
qs2K1EQ1Ru5QjmFJhZF1ptqk5EglZRzRIc3+9s178+bzPr/v7/3+7/01gk/4
hMkwGAzH5ev/XXJ85yRMnc25PdvUSA+wcLtY47dVJbE8isPL6hsmMojX4UV3
1L3YoQqOhJXx7dn1Sx9aKshvgqquguBK2wNiNbRl76o9nthFvBUJESZz5mON
lNfEqVsq3MwjzeS1cGM0ZMOi4iViHfxS6v4bOfScWA8I/JMasdRDrI8fxZrV
nT3S/gaYDI3m17OeU/+dMDEcaM2ZqCNvBMFSRtIvljRvjMKo2ZszDXeo3gRm
s/zSd3VC8qZgm3GNPgmekN8N+SI1/1DLR8R7MFjNXtv4uZZ4L6LyuPobxXmU
N0PyAeMRlox0fnNsYT8pYdS8JLbAA+vctuaLi5Rn4ZVyeFhRXzd5S5RWFUx+
lntM3gqBWtvNmQVvia2RFlnj+M5tmJiNMtmA5VM6Pwd3LvvUXi0oIAa0fU0P
Bg3dldTzgPGt/bnKvR/J2yDQvTxRrNMrYZ4NtHcU2Zxf94G8LZzk7gunOoh5
tlhiimwKLdvI20H9zIo1f23p+/LssOLUGi29JOk89njxJWdtvHwmeXu4rQ+6
zjzUQd4BJ1oNIriCN+QdIGvG+bIquJO8I9IN08fC7UTkHaH4dTRUlNZF6+di
G79bXOHbT55L/erJO+Gpg5hZqHKL1u+E5Jt+F6YPS70z9sdoLW+RWso7I3Eu
S6AdV0neBWWbqw3bj/VR3gXjapO+/vPS/+WKiqZDzarZfZR3RcYE/2fC2VHy
btDdJ5t/lVVO3g0B70eLj/rEkneH9eqB/GjrQvLuaNXjMQadeun9Hshlb3Cx
ODlE3gOc5d2nr9pP3hOLK+M0S1LbyXuCPy/8nnKumrwXxAtJR+pjBiUeXijP
chepW4xQvRdawkKnbVNbJCz0gnwI75ro8DDN542q5NNdD/1eU94bM+kKckqd
bxqjU3oMdsd7Q1LHEP4Dnp5hJA==
          "]], LineBox[CompressedData["
1:eJw1lA1Qk3UcxwdiKolpmnJKtaXHS0cnHYnQHfm9UA7KEjZgG3t79my+JCby
GgHSnGjX3a5GFCKNnDHrGMrLCYU4YFkEihCGHGkvgMibRIDYATIgvOe33T3b
fZ7/Ps/39////v9HwCYK97vyeDx26Xrye1hwoijLFA0e97Fz39GYbfpc5T/7
uJG7LQRfX2/658MTHEOIZaLeDwZnRjjWCRHWLiioi87j2C6Ed1jWPW/jAPki
1HmZ0i77j5MvgiEyIGXP3X7yRTCqn0vUvjBKvgj9z5ZeWPlbH/kxyMi84B9m
ekh+DFISGr+JsDwiPwbhW116bJsnyI+BdgN0Ry3z5Mdiy0efDfG7WsmPxc9a
KxMjJNbF4uGll75vF1J99lis3uabYwj5j/w4PDW66DXY6qw/DoI5vXBZxeNd
nB+HLFXDqyLbIMf2pfHK5EN5Y/fJF6PqTH7odtdJbhxiVDfb/Kv6p8gXI2+N
3WJbMU6+GFMHqy3LLTTOkyD0untClGCM/CV27y45FtpHvgTPr2tJfSv7EtUv
Qcb9XInqbAPlSxHQ3fLVyNsG8qXwa13bXFfbRPOXYizHt8yx5yfypXjx1Gh0
rbMfvHi4XOmWRxRRPxGPcn6b5LViWh9dPOoL3QLFllvkx8Ou8C6Wze0nXwYH
e317QfYD8mXY+yhigJXdJV8GS10+G19+nnwZNvKni56OdJAvx9XFmtLvsn8k
Xw6D75hHQ8Bf5MvxZPVO75yl9ZNjcjpjjbCY+sNTIH15S/2gnhgKePS+YjTX
OvunwMj70jKNfo58BYIP7n4vcYKex1OiKAnBhvEZ8pWIiHJ4pnQ7fSWs/1oK
CxKI7UoUujYGNquc+SpMvnG+atVJZ74Kv1YklS8u0PN1KsQFSpQ9qQ7yVfh9
/cXO+mJiHgOLr6wrYMU8x3wGPL/1U3MMMRjsvr2y3HicmGGQV+I9VNVJ89Ex
6Drrb6itIjYzKDsdYhTLnfNlMI+bwXwTcS+D7PZdQZ43nfWr4WbWntoxTPXw
1ZB5Sa2lE/2Ur8atmjbPMxF3uH4wauzT3BjxGb1C+Wqs2vK10q+1k/LVeBC1
YCiopvNtV8Pll8BDw+emOe5Vo12fnhp57Sr1n8XWP2ZzDtsWOOaz4L38ZndZ
TRvtBxZpR8fEGz6h88+w6DBuatzYV0L7g8XO8iOrfeI6OTazSJdnCtxFtJ/t
LHwGQgNsfS2Uz0KRu4/xuVdH+Rro+vTST48PU74GHjZb2jvWPylfgwzh3tYd
yVQfo4G77dvNHQMdNH8N3M5Zp8KT6H1p1uDY1OUc/oHblK/BUEVPWnIXnYde
DTzfvXig0uHc/1qse32bm0fy35SvhSnzhnhc0UP5Wsxk6tPqfjhJ+Uv/bwr/
srLQeT60yHsmM6isgdbHrIXCmP3xpnx6P9m18A2y5jYdudaoXftFa8gdLbhc
nv1/icgSQA==
          "]], 
         LineBox[{{167.41103383820337`, -2.}, {168., -1.2858}, {
          168.44904118201822`, -2.}}]}}, {}},
      AspectRatio->NCache[GoldenRatio^(-1), 0.6180339887498948],
      AxesLabel->{None, None},
      AxesOrigin->{0, 0.},
      Method->{},
      PlotRange->{{0, 169.}, {-2, 2}},
      PlotRangeClipping->True,
      PlotRangePadding->{{3.38, 3.38}, {0., 0.}}], {189., -120.78149951569372`},
      ImageScaled[{0.5, 0.5}], {360., 222.49223594996215`}], InsetBox[
     GraphicsBox[{{}, {{}, {}, 
        {RGBColor[0.24720000000000014`, 0.24, 0.6], LineBox[CompressedData["
1:eJw1kwsslWEYxz+UrDaOltbQdpjJEie5RG5/HJdzXE6s1o2GdiwbjlInNp2d
xmIthC5al7Naac7SLHMppttpUyKpQ+EolxiKb9RyiS7zvN/27tvv+z3P8z7v
5bNLVsTJjTmOw7/x/73y8IGmooW1XecHA+kDboVrUq8n9hOboWFd+0nr1B5i
Aap0yc8mPA3EG2DLzyfl8wPEmyAwHz4UmtZHbIv9dl+36Ft6iYUIvfGoIH96
iNgeJUetBOnWjB1QJB87eKuO1XMEl2uwkFux+ZxwvUF3p2uIxW/F9EXz7j8+
Y8Tb8P7HJ6OeS4xdMSVUVnbmsH62g4t/VVzEsfW6If2+zs95nPEOZJ7qzmja
zeLdIeSfcs8LmPfAZF5gd0o9m98TQ94mXgvOzHvBRqwS9NsME++E32dZ0ZUM
xt448+3nVMkvPbEPZOOJS5qQ8ScrvAtVcbVrDhqNkPeFyevK+EFDN3k/1Cn6
RgyqSvL+eFu9dM6+VEc+ADXK3OLbgwXEgdicUMZrT7yjeGDugmFGJaH6aiCt
cFVKRTXrPwgfnByu6ptofeog+CS7BKzmWP/ByPhY71QbxHww9K7lHdWnWX4I
SiyP3JdIWf0Q7Ilq85wZZfslRkmkSJykZflidNr3zau0rH4oeN+s3/6HmQ/F
ePYbyHO/kg9DnpunbVUpxavDMPnY0Pjw2Bfy4TimEXW2Pmb54bh7TSesOc76
i4Dz4gOz5Z3E6ghIKlIX911m/UkwcKDpe7A73T+1BPNBmYrSGOalkDreU56t
ov9DLUVCYurseiU7r0jEeHeoi1Ssv0goeccuQStPPgp7m0tzRiw+ko9CWq/m
Zmx7F/lotClali2zmlfOTx0N0QHjjaPaCfIx6G0oL+RFOsqPgYfpi8qmxnny
MixOaOFiqqd8GRTh3i7ZsUNP5jaUzb40yMDRRfgLCnk7Fg==
          "]], LineBox[CompressedData["
1:eJw1lAtQVHUUxi8SikCWDRhK2BIYTJKMWoFYw+ekQi0I+4Llsbt3HyRZgYDD
MIiwTgaEvIIQfC+DaCYISIVDCJfHQBNpQDxDYJdZXoFYDWZOQJF7dmd27nzz
///Od86551wXVZwweg3DMB+s/v9/Polx3/2DgwCM6Wd6QgAf76vunrUzfk+1
VgD/zHP/NBVOND/VnADKyw+aQqrOmzQjRPftozw3W6NJQwjnkLcmbar1Jq0V
IvuY3zWe3wjxQqhy62at9UPEi8AlnLIzDg+Y/CDC70audEuegXgRPpe217SV
UjxOhJxT313gx48RL8Y5a6dL8vV0H2JMjB+O8qmZJF4M/8MZKdMnKD9OjCBb
+aLDlVniJdgyum8+0NBHvARs+IdCm5Rh4iU4L7l8o2roe+IlKLD/QulQPUB8
KMrf1QfoWu4RH4prUQbZjlfM9YfC6/H9l1p4dJ8LRbXvZ3HHPMiPCcPRZUPf
4kGqB2Go6Zj3OxAzTXwYZlRTDqosc/5heN+tp8tjgN4HI4X/l3+tVTiaeSk+
KbdotOo181J4+lyXGN6m/nBSZBUbizw2UH1MOMpLBJ71b3QRHw4H3+pafh/l
qw2Hzelsn4uaQeLDUZ1/SPbEs5/4CBQY/3y596HZPwIH5APtaxSktRFYaips
cr3TQ3wEkoK3bjoSNEV8JLL4eXsr2igeImHZaPWCvd8vxEdicf+yU5kdzQsX
ifG7IueE3T8TH4UXfTr2VgWMEh+FwL8r0sbE5vqjUAxZvdMgaS4Kwcb3et+s
o/lgZBh8ZJvUdoY0ZFioHE0qOztPvAw3LadzPHIpX06G4h9HNh46/RvxcmjH
xFdaSxeIlyNwtZxP++eIlyPHe1f+UhlpTo5CP8fkhRPm+VMgefbVndbzdA4F
Rsc7RKmz5KdV4E7maoMmKT9OgXRLbcgz8hniWbgy27ZXtlB9PBYWz2dzH31N
8cFi7tuO3ICTdJ9l0ZxfEBvvS/lqWWy+1dCfWEj16ljk56LxpoLOORZtgSPN
t3opPz2L9RcHh7a9RppRwnqlvtDZifrBU4KpPC74yp72HUqUdvEEx93o/bJK
PHpnOaW0u5P8ldB0HuTJB38ifyUqw8W1WzXmfVdClHK1xLGL5l2vxDfrIk66
bL9P/io8FElieJvonKeCPStdSY1sJX8V/mhIa4lNpv6xKmzQjT+Ok3eTvwo2
3pslGfHE61TIKbsQE+ZinhcV6jp3pidYjJO/Cq6O60ry9lB9jBqR6Xxm5Trt
F0+Nlv1nxlOXaV6hRkNFf8Ft9wnT941VQ8837KubM3+f1OjfUXSvapn2T6dG
/LMfF7PxVB+nRvvrdmnWJb+SvxrWhp6OjTdoPxgNXLklj+USyoenQWbDczhS
RPsNDVxmJNk2rRSP1aAgMasiVkz7qNUgeGpXQN8l4nWrfACbMSyn+JwG/Ltb
Y6wyKJ5eg7Mza50z7ak/TDSq/k0s9fKifvKiEe3ivico50Hzf7w+Mug=
          "]]}}, {}},
      AspectRatio->NCache[GoldenRatio^(-1), 0.6180339887498948],
      AxesLabel->{None, None},
      AxesOrigin->{0, 0.},
      Method->{},
      PlotRange->{{0, 169.}, {-2, 2}},
      PlotRangeClipping->True,
      PlotRangePadding->{{3.38, 3.38}, {0., 0.}}], {189., -362.3444985470812},
      ImageScaled[{0.5, 0.5}], {360., 222.49223594996215`}], InsetBox[
     GraphicsBox[{{}, {{}, {}, 
        {RGBColor[0.24720000000000014`, 0.24, 0.6], LineBox[CompressedData["
1:eJw1lAlU1OUaxicCj4QsAiZxEwQSc8kFEUG2B5RFNmfYcVhmQ+FqAqmpQDJh
VGCkAhliCIIcMTO2TOGqM7Emi4AkssUiCCLIjtzEvNcO7zfnzJnzzPP93uf7
3vf7/w1EEZ6hChwO5+qb7z+/C58J27Bmy2WR6hO29Ae2jBQnqFpNkl6M9qHN
tVsKmNbAfocL/V3GTGvjrRxBtfYo0zqYNsjXvaM7Rfp96O90KHhvmtVfiSzX
+M83H2DrDZHzxKtjNpTpD3A0wca/ehHjjbFxdUyw4krmfwilJ7nFHgqs3lpM
RSq0hP/ZTXo9tjvbhI40jpLegLqMv41Lw9j6TUjYdLnwmB/Tm5Fh9OWxuOUj
pE0QftHszkV7lrcFzvdX+A/vYtoUx9Cetu4247eipNnCtmqSaTNEPdcrqS4Z
I70NIRvdl/bOMN4caa+D31HPYHkWkOqoRZ2XD8sW9HbEmTt/PaX0lHxLFI1G
vJh5XUm+Fa7Y3Y2ybbhL2hrJN2Ql1tHNpG0QKPIML3qriXhbKMtt81zSWD+A
x2ua416lDCxoKfB55gWzftNp8u0wyNkrrl1P/Zfa4eyPnCnzLObbY69s7PBQ
4gz59pCFxbqdDWfz2oGY9k87dJcyfgcuut0LcUpk/k6UDsZs8TvE/J1YXDny
UsmS9ccBfX6yn8TjpKUO+FAtu2eOaY4jTl7Imn27iPmOcOvYly/RYvWdIEu5
a2Stz+o7IXZQphutx3xnKB252dYRxnxnrElLKCiYZfV3IbC+UdU9gNXfhRVG
1f6p2ox3we5Lik5aFsx3wT4F/7kcLvNdkb9helONUtPCPKSu6Oww/fVR/Lfk
uyGSh+e1do3Eu+GnLr3vXe8M0fzc36wvn/YsKiLfHZn7P1GJ9H5OvAcONixp
fvT4CdX3gHhthJP5R+nk78a76/VTW9dMkL8byRaPc9sGBqg+F4rvaffeTx9c
0ODi5vH+y5vGO2k9F9qnpnrO5VB9ORdtfeVp/I/lxPOgLn7Q49o3TjwP/KGe
DfNH+mm/PAy7THbbpI8QzwN3SHJbLmP32xNrdb77QzmseGE9PJHeFhv4r7W/
Ur4nUrx6lUUO5cR7IjjihehkL91XjhcWxZ7QMbCifsMLnXaa/YYDLcR74bt3
EyVG+2k+ci9MSFxeb3fppnxvnMm1KJ6q66f9e2OZwRHL+do64r0RcV051j/+
JuV7w/vg6bq87kLifWBW+7Kh8vBV4n1gFd5X/M4FNi8fGPHCAuZON1O+DwoP
21i5nmkj3hd/V7idNUlvIN4XOiWrrhl2PaV8X3Ro1l9z//QB5fvCct1pfqki
+Rw/XJlIVts6R/cFfnjiU5i9Y/oR8X5ws3/VKgzpI94PAW0tanHudB85/rCK
yV6mU5xBvD/qj7cn5vHZ/P1h+iqNO3T0IfH+uHyrKd5aS0b9D4DDdM0vZsl5
xAfgn9u6ueAanT8An4Xj0De6xcQH4N8D00lX9FqI34NWi0WSgqM0L+zBj3fT
H2TlUH3pHkQk/RJ9WOMS9W8PlotmnXQWsfnzYV6eY+ixOpHmzwf3nkXRVy86
iefjonbLJ8m3fyOej+yAL0TrwpLo/IHIertuqcmZCuID0cYrt9CIo/smDUQV
Vxg3uvgF7T8QJ1IsDxge+ov4IKipC1+ZjpFGEI7d6Dqv/OVL4oNQccck4uHs
f4kPQk2aut3Dp4wPxtaQVfr/OUXrEQyFH7qr5ifJlwbj7Opdj9xOkC8PRspw
0/DxbVSPE4LcTs3S3m9Yfgg2aj63jrCeIT4Eq/6XKoupIV8egg949hVH9Kke
R4AqR8cZ/2zSKwVYOpa/c9R4nuoJMHd92HvJM/IFApyOqqriWZAvFeA39Rlr
jWrS2QLEjlRE57aSlgtwsiP+VoId6V4B1ltorzvjSJojRFJDzY1LOXOULwRf
paTpfjg9/xCiMMg4kz+fsDAfgRB1M66V/CEZ5QvhmOXbrJ9xfsHPFqKkY3jm
atM05QthvL9ieVdVGeULwdHjXSorZe8vEbgJLX82jZ+jfBHUSr7/+Mp1en4h
gswuZnaS+5jyRUg9Fx1lHSqlfBEcjbL8rGapXrYImddOSQuSM+m+iaDaqqmk
qkH77RUhY3rIzEqnku6vGOfW/JDaoEL1V4ox85mr1r1nk3R+MVZ3ylfkp05R
/8Xw1cp6swN63qVilHzVP2i3j97f2WIorhx75iOhenIxbMtG4lKlVK9XDE/V
eesijweUL8Hi5Up//Px+PZ1fgq9dv7XMO9lD+RKMe0hatvnW0PklOF97I6Ze
t5HyJYjged1SKeugfAlmTI7q+na3U/8laFRJ+qv+AL2/eiVYcbksVdRB5+GE
oj9y0O+Q9HfKD8Xvew20Dy5Jk/0fPDd36Q==
          "]]}}, {}},
      AspectRatio->NCache[GoldenRatio^(-1), 0.6180339887498948],
      AxesLabel->{None, None},
      AxesOrigin->{0, 0.},
      Method->{},
      PlotRange->{{0, 169.}, {-2, 2}},
      PlotRangeClipping->True,
      PlotRangePadding->{{3.38, 3.38}, {0., 0.}}], {189., -603.9074975784686},
      ImageScaled[{0.5, 0.5}], {360., 222.4922359499621}], InsetBox[
     GraphicsBox[{{}, {{}, {}, 
        {RGBColor[0.24720000000000014`, 0.24, 0.6], LineBox[CompressedData["
1:eJw9Vgs0leka3poumimXiOZooouGVFPZlVGTB7HHdHPJ3puNfbUyVFSszCn1
M12cqUk1lOgMTUq5lDIN01R2qUbjUgjlqLZINqFSDK2ss7Xfb6xlWY/nf77n
/b73eb//n6qI9A0dwePxzup+h//qf166dLUf3iWy7XGhf+DJmFxFWYyWsCEq
Zd/F1TYzbAL/zhj7Lx90EzZHxr++eDRj9HPCk3D37/ExyTXthCej1elAi9MB
preBe4fSwT+pk/A0xERma0eonxGegVEdlx8VX2T8TFi+K+++U8rWt8NXYz+b
kPCP3yyYGLVIPNaz9WfDrNJiuq03289cbN1Vm2AZx/h5WFgRf+VpYBvh+WgM
17ZaH2R4AXKXiSQXSlj9jhjRJtCWvGHr8WHgdfx2cm0L4YXIbjntLzTuIrwI
z5QTB02DXxBeDIsP9bcSdoL1m/XCuHONhL/EGb5ZjjStnrAz3CySYjPuqQkv
gW368wanhvMlerwU+XXzr3//3UXiv4JMxDVFzM0ivAzG0Y3IHv+YsAsOOnZ6
D+1n+wEKjo2Rj4sizAGTXxwvM+xnfq6oPb93bFzpE+Jd4TdSy1v5Vynxbthn
rewOdKsi3g2Ri8+tH/c525877txItNqWrSHeHVc/2bij3pj1azk8ivKTSs9T
v7nlOK3uqXjVz/rvgXad2zYZ1c95YGlzaUF0EztvTwyF2abN8STMeeJVYv/Y
H1exvAgwztM2ZkTaA+IFuJ+y3GOojvFfwy9qqbfHJcoD9zXkw/E2YvV7wWdj
2ewwQTPxXjDJtNJuNGPn9w06E4UG1adpPe4bJCsCzx1aTOfFW4H0G3n7UwZp
PrgVOH7i28+NfFi+VuJWhDqo0fcl8SuRWJu6efAO6+cqLOH99HrKJMobtwpR
zk1TH5Sz/K7G4+3vp7etv6nPA7ca/O4dheIl94hfA+cE15Im8w7i18Cu7Klp
jxlhnje2Lx1ztjvrqR7DG478rptTwxvpeW/s3NBhL71aq8dqb3AFs/YECTJJ
74NbBzsNJ4tbSO8DSX7DqVYZ66cPomTXpYaJzaT3gWDUi7kGR+5Tfb7QLb71
euVdPYYvhtMa3cj67YuaOauTuNYyPVb7YvB9TPypyv+R3g9t+Zos4e6T5O+H
4gtbPw4/Uk56He9Wk/xDYQP5+yHF1dLr4wMPSb8WscXuBUd/yif9Wpj8ebn4
x9Fq2v9aOIR++lRs+Sf5r4XftX/3JKSz/vpjwbxRO9YduEX1+6M+VjtzvuFt
8vdH6hp3V4ukM+TvD+FW35XlC2leeEJsHCy0tp9G8wAhRL88VGSNZHkWIqvY
2iUOpaQX4rNT0bY+h6gfPBGmb1gwLll5j+oXYcv53w/yTz2m+kWIW7atonzC
E9KL8NYuKOnGW+J5Ymypifr02JUK0ovx+7tKRVcmrceJgXi7RTm7mF4MSX1H
quY6nQ8vAOZ7unURobwgAFV3B+NTN2lIH4Ca/1hOMbK9SvoAeAk2Dxhri0gf
iLAHE2360+pIH4i2adfMCkOoHi4QsiIr0aI935M+EJMHy9Tmf1O/eBLsf3zk
kvPM26SXINdiaOBkCsuvBHNUUu9wDfOXYEXHSL7ponrSB0HzxcibdRnFpA9C
xpmd05OrKc9cELoCEvMGfhkgfRDeOUdVJdZ0kT4YTWG8yPibr0kfjPpMt8Rl
F9+SPhiX4ldbtUf3kj4YA9v7Uo/aEs8LAe/QDt2Sb0gfguG0FVUT5kLAl+xP
xiNaXx2CvuH+LWR6KWYP57OB6aXQhWPnpQry46SY6PbmULw98Wophm/71wOE
eTIEnO0JmbW7T49tZMitsrr1PpYwZJD+8dHPL+X9eiyTwSF3b+/U28RzMljn
DB844Uzd87rTfpbP/GQQJ3gnfTKBeI0MJ2c+v+B3jPnLUX7C47fe91SvjRxL
ivocflhO+YQOC/5IqY+j/MvkMMjI6fXcRPPIyXFHdzsfnVFG/nJU/2q294wp
9V8tx7TyyGtDpnT/aOQ4EvbbJPt41n8FOj+8kOj+tVFA6je+fXPUafJXIGJ0
eWe60SPyVyAseswFx9015K/jU2SbnHrpfslUoD7dIfi+wXPyV0CQ5rupr5nm
VaPAqiEDbczPNE88JZz9qxeEXqb3vY0Sw18/XeL75K/EvX285LyCJvJXYrDg
1RbhFC2dvxJ1jibbc6oi9PpMJbpPhDdnuND7Tq1EXscVn6Yk+l7QKPHh+rJm
3yMq8LPsJHXz6HxsVNhXaJwhF10hfxV0wxU7b82v+udlKthnZ+StC2f3gwoR
0YdDNq+j+c1UwdXcyv+G4i/yV+GwCb/sWAztR6PCBhPj/3Y5vqT9h+Lh3rsF
Dqgh/1CcqOf3OHk0l/wfar9zaQ==
          "]]}}, {}},
      AspectRatio->NCache[GoldenRatio^(-1), 0.6180339887498948],
      AxesLabel->{None, None},
      AxesOrigin->{0, 0.},
      Method->{},
      PlotRange->{{0, 169.}, {-2, 2}},
      PlotRangeClipping->True,
      PlotRangePadding->{{3.38, 3.38}, {0., 0.}}], {189., -845.4704966098561},
      ImageScaled[{0.5, 0.5}], {360., 222.49223594996204`}], InsetBox[
     GraphicsBox[{{}, {{}, {}, 
        {RGBColor[0.24720000000000014`, 0.24, 0.6], LineBox[CompressedData["
1:eJw9Vg1Uk/UeRsVCEEVB5Sr3CKREgsanlhI8fBgItcYYDNjAfSEIV82DHxTh
nXZVUgyMIyxERZSQggRCUkpZBjoLEAQEJA38KpDhxkBR4Xr3ut97d87OzrPn
ff6/79/7d5Bu4SVMNTExKTN8mV/jR+snCvD9u6e8pZ7+gJn0ypT+ylY/IzQD
f9uS/Jc57cRbYXL1xy2ZN34n3gZfVPYPHPG4TNgWaycXncy6007YDpFuy8qs
uR2E7TGPt4unab9I2BHH4t/63Sq4jfASnE5NqS9WdxJ2wqHXtPNDuKw9Z7yn
UoRpqtnnl+HstL+ynDUXyD9XJG/R7r3G/4X4FYiLtfwi3fUi8W6I2ffOzcZN
V4l3x6dv6NWLZ9YQ9oBy89zPVb9dIOyJNe6PGrmcctJ7Yf/1ShcMq4n3RueK
3JaKSdbflfhhMPXcvBes/VUIdj71Y0JFM+F3YHukY0aSYxPhdzGQ7PIk//Z1
wqvREFCx8Y7uIdlbA8tLbl8vi/6bsA8EntHxf25rJPwelk/og13arhP2RXba
idZu0zuE/WCTFTpo6nWOzgeyCwqvchI6jLwCUE5Ir72d9zPx/ij5fOzfs/Tk
r8IfG53Vd+c8vkF8AHSjoYYUUryKACxSCe39dWw8gQj8oTFkRkcZ8YHQmOek
N++9RnwQ4n5cJFi5j+JVBMGH03ZYdOkv8nctnp06klRrS/2iWIsqQ7a9FxSQ
/n30ZQTIrPflEf8+/pHaNXfE/zfig5E+xH/YziV/FMEwd3iuVtmw/RkCjcfA
H7fONhAfgjPDp5V5Kb8Svw7dJUcb7Cu/In4dvM9YFWfPZPsvFKKl0XYtE6w+
FKZec1b6XLxCfBimLHUp9997m/IbhspX/tdQfB9g6yLLvuU5StJ/gGnc6ssL
OwaJ/xAn2l9bvanoCuk/hGzP6/qgjBvEc7C3tjBsa+Q94jmon1XoWezVS/xH
cJrg+W1Z1kT8Rxiou32+uortBy7MDiyWDRc8MGJwodXZna7LHaLnuWC6+cDd
PiNWcVHqGmj3yPER6cPx2HrhUbdtVC+EQ1SjOZncT/tDEQ6/o5Envqu4Rfpw
WDD55+tIz8Ob7mbldrHkH3hw3T+/p2Un2VPw8O2TgbQmtJGehz3CnXr+fj3p
I5CWf3Cc06QlfQQy5GLzCQ7Fp4jABvNjXd0l/aSPgCdTHh5rn4+4/wY+17jQ
eeBD85mfd7z5OOn52LncYfHozBHS81F6fKQzPZ+1Hwk/gbCq/v/2I7Gk99mu
ZBHlQxEJtfKnvJzHd0kfiXJfg8CPnd8ouNVa3S8ypXwjCiY3Qr2EWXLqhyja
p31GrIqCYdt5DBQ+pv4SwLCsn4s23TdiCPBs8KLF5kv9pBcgeuTg0nrlA9IL
EJjp6+E2/Q7po/Hm5X2lAvN7pI/G8pcOk0+215E+GsJ/WvsoS2n/q6KRUzTu
/nAF+z6IwYIQ7oStnuqNGDQ5MgmopPhjsONfpne3Z1B/qWJQzU0p2GlH/WAS
C848ZiGx9Y+Fwtp8zseZbP/F4sKtA5MJT3tIH4vDsz9d+d0lyreJEGe8m9dw
2s6S/0Lklu0JX3eM9rNCaMxfNc2LSghfnawpLqya9CLoMp/OONRM8wkRbKc4
x0gsqV8UIjDuFhaPU/wi1KwavyxfPUrxx6GJ+WQ9JftxuBk19PZPic8pf3GY
+vP0uTbZY6SPg5qT4Gs5/Rnp41G3buZUl2CqB+JRyby/LOl8RTxGe7t2pzpp
SB+PV+vbXU/69Ug6bOjY6U9Ivx7n5jbPf6NkiPTr4bwr60JKD+v/enT0z/ol
voX8NRHjVTpCiLcXw6Y1qFtbM0HniaH9dtRk2uYXRiwWIzVwg/+ahWRPIcap
TbMjLU6Qv0ViPFgQtqvKdITs0fMFOiPuExvvE1rWfwmYaczTacm+BNPqPa/+
eY/mFxKkDTgZNsR5si+Bt+H60BqkpPpIUMTcF67S+7lIgohcfXdZUynVWwIL
/1mhyo1/GHGfBKfW1uon+cNUfynGrA4N2++g/WkvRWLQRsONgfoFUjDjPXSc
5lUshWrouI9rB7vPpUhhXte59HyRFCP+1zd0JtJ5Kiki8hy+3K4jvk+Kh7uj
xOrBHRS/DE6ZdbOR3En2ZSi79skQfwPpIcPW8oO9SQraV2IZzJl9HdtF9mUQ
FPdIT5t+Q/HLsNu0Mds9kd1XMrzbnn8+qbee8i/DCFNvNft+lYMZ5+9LaB7t
5Uh8el9y8ibNB+SwqE5rePEf8k8sh9l+XYVjrZrsy/GyOn2kspXqVSRHlyik
gLe1gezLMfZqgKsofjlWLfjqG/7EKNlPwApm34zR/cY+AQxdmDFa/z8rGnMD

          "]]}}, {}},
      AspectRatio->NCache[GoldenRatio^(-1), 0.6180339887498948],
      AxesLabel->{None, None},
      AxesOrigin->{0, 0.},
      Method->{},
      PlotRange->{{0, 169.}, {-2, 2}},
      PlotRangeClipping->True,
      PlotRangePadding->{{3.38, 3.38}, {0., 0.}}], {189., -1087.0334956412435`},
      ImageScaled[{0.5, 0.5}], {360., 222.49223594996192`}], InsetBox[
     GraphicsBox[{{}, {{}, {}, 
        {RGBColor[0.24720000000000014`, 0.24, 0.6], LineBox[CompressedData["
1:eJw9VglUk2cWjVg6MoKhNlZ0LAhaWURaQISCkosUsCBLgISENRuGKaKFzri0
Lr+dnMoU0cKxSsUWRFoKapm6zIhMJcoO2qKgQWUJYDAOqxZFEZhhef/knJyc
m/fd7973vve9/7eWbw9PNOJwOMVT3+nf2c8w33qsTsPb1cOnPxCXptLGHDYQ
ngdB8omdJwseETbH4yvtl887s3EeJg6OPNDOYeMW4LQd1p/9WU94GXbmGrIa
qnsJL0dTyOsB9WceE7ZB5ZITO7rN2f1WQmWpdtbUs/FVeM25h/nYguXbYUXy
VcM/n7F+HeC39dvvBdtaK2axI3o9My9GdrDrnZAdO+k7NsD6eQ9H0/n9137X
EXbGMa3724PmDwm7IDz1eZdrfzdhV8zL04RUubH5rUVfeNo/PrFh17uhuHGA
6xLJ7r8OHhcW6H9LYvnu6LyySri7hvXrgSmzdY5JrYTfx5mSqY/DGGFPXB/Z
1pCfMULYC2EpC3J3m/cTXg+JRapiiFdFeAP8NzlmTFrdIuyNrCVXH40rThPm
Q82tvJ3a3EUYmFAlz+Nz781iBrA1JOsPfsHu5wOHwvHC+0W0nvEBs62wPHjk
BsU34tA7FeKnGZdm681sBKfDyORLKzZ/X3zGzDl+P5Hqy/jiin/H5oRuVv8D
LNo4knXAnurBfIDBPXy3+Cts3A/BTdoGrpmW4n547T37oQNdbP38IW5wqfrZ
ierL+MO+MHU09//9FYCm5aq7p8bZ/AJgelTBA8Oe3yasnSkgYWYTsuOnG549
rw9hLpz/33EB6/9DJE2OxdlGsf0ZiDIn7tlf5KTHBCIRB+zWlbD+grCiPaUg
wKGP4kGoLZt8tbiM1d+MoD0brnm2U72YzRh+etetOJA972BsyBXmnTnH1j8Y
E4vL/FaWD1I8BL19Vs6q03UUD0Fo6dHEdAVb/1DUPc0t3V/VQucTik67wdpQ
qyd0P8LwlwdjHuMl1G8IQ3BCd0EKlzAThtUlN2WuRyZmsSYMi5rTMv/9zSva
X4DfFEUueV+MEl+ABJ1ToIuK/DMCcLI9Mu2LKmb1NAL07/w29lLRU9IPR3Ka
pdfXLwuJHw7DEVHBPXkb+Q2H6znbmy/X1xM/HNVHnHeusR4i/Qh8tKbTbI/V
0GwcEXgn95HWQ9tI/AjUSVqbF+yvJv8R2NuckzZWf4L4kZD8lOXefPwy6Uei
f0dPQ83HzcSPxJ2T0T5qEd0nTSR+0C/d7bp3mPhCtLzumZLf3Ex8IXjKJ+mj
JuSXEeJ24NqYQ7x+8i+E6s9H/+Qyn9ZzROhYf8favbKd+CKofEvb54TqiS9C
cs7c3dWXdMQXwf5vTtm8ZZ1Uvyh8dep8ZYu+l/KPglL92Vs2yQPEj4J2kLHd
Y0H11kShz2FJ6JYXPcQX4/2sNwYl6beJL8ZM+fZ3EV+McXXNKtP2W8QXo5Fr
Zt8gqia+BCVe9lMleUD+JbDYYVz3S28Jnb8E2d0mJa4Pb1L9JPC8WLfjal4N
5R8NUdVdyVI95YtovOjetdqjmJ0n0aga9xYv8r1K/GgcazFJstnKzvcYJHfl
8aP/TvVBDIwEWyNNMh4SPwacyYw2m+w75D8GVjfefLZdTefBicU5y18PWgTX
ED8WN2byo/owscjiLeNGCl4QPxaOlk+8T6X+Tvw4LLp4OmhhxzPix8HUVuQq
/m6U+HFIOlxR+0kTxTVxcCzd7tlmTftx4rE+5FZW7D5aj3i8Xa/nF3ay/Hjs
v7jw5lsKwpp4fN75Tc+Q8wjxEzBgyFZHJT4nfgLdr8fET0COUYVrrRWt1ySA
/+lCz5Vq8sORItgrNX2pD/GXS/F4xdwI3Si7nxTtWw2XvHTkVypFo7h4KN7h
Je0vhfE+1VSGFM+XYoOGCRo4T3GNFBfetXMbTqO4TgoMui3OXkVxjgwFk5lh
/tvHSF+GpDuPPlr9vIj0ZVD+sMssJ4j6XSrD6F91J9/4/h7py7DFyrvyJ859
0pfBr63Vy9iN5p9GhrlLeLpfc/5D+jIce7l26opWkb4c12MTGcu9w6Qvxwqz
A+s2B1SSvhyq6f0Z6k+pHAbhl3+8bkTzgJHj05kEtKQvR35Tq/rUqwrSl2OO
o8+PtcbFs1gnh6d8jbexhuYbR4EKiXtjeGsB6Ssw8G65LXc+3RcocNy/zPqC
lPxJFYifHs/CcspfgWtvepsG1VK/5yuQIjmj+PwPdJ81U/h600RpMPnXKTB/
pd2+Q2WsvhLTbxM1DM2H5Urcnmt6ucWJ5h+U9D5Azw+pEnV2DKd9079IX4na
nPJjX3EbSF+J1pmBQs9DjRI3GqYbhvpRp4TJ2WXRSi+2/xKRmea7xcfLQPqJ
+LFvegC/qvgf5k1t9w==
          "]]}}, {}},
      AspectRatio->NCache[GoldenRatio^(-1), 0.6180339887498948],
      AxesLabel->{None, None},
      AxesOrigin->{0, 0.},
      Method->{},
      PlotRange->{{0, 169.}, {-2, 2}},
      PlotRangeClipping->True,
      PlotRangePadding->{{3.38, 3.38}, {0., 0.}}], {189., -1328.5964946726308`},
      ImageScaled[{0.5, 0.5}], {360., 222.49223594996192`}]}, 
   StyleBox[{{}, {LineBox[{{0, 0}, {0, -241.56299903138745`}}], 
      LineBox[{{0, -241.56299903138745`}, {0, -483.1259980627749}}], 
      LineBox[{{0, -483.1259980627749}, {0, -724.6889970941623}}], 
      LineBox[{{0, -724.6889970941623}, {0, -966.2519961255498}}], 
      LineBox[{{0, -966.2519961255498}, {0, -1207.8149951569371`}}], 
      LineBox[{{0, -1207.8149951569371`}, {0, -1449.3779941883245`}}], 
      LineBox[{{378., 0}, {378., -241.56299903138745`}}], 
      LineBox[{{378., -241.56299903138745`}, {378., -483.1259980627749}}], 
      LineBox[{{378., -483.1259980627749}, {378., -724.6889970941623}}], 
      LineBox[{{378., -724.6889970941623}, {378., -966.2519961255498}}], 
      LineBox[{{378., -966.2519961255498}, {378., -1207.8149951569371`}}], 
      LineBox[{{378., -1207.8149951569371`}, {378., -1449.3779941883245`}}], 
      LineBox[{{0, 0}, {378., 0}}], 
      LineBox[{{0, -241.56299903138745`}, {378., -241.56299903138745`}}], 
      LineBox[{{0, -483.1259980627749}, {378., -483.1259980627749}}], 
      LineBox[{{0, -724.6889970941623}, {378., -724.6889970941623}}], 
      LineBox[{{0, -966.2519961255498}, {378., -966.2519961255498}}], 
      LineBox[{{0, -1207.8149951569371`}, {378., -1207.8149951569371`}}], 
      LineBox[{{0, -1449.3779941883245`}, {378., -1449.3779941883245`}}]}},
    Antialiasing->False]},
  ContentSelectable->True,
  ImageSize->200,
  PlotRangePadding->{6, 5}]], "Output",
 CellChangeTimes->{3.5832830138037076`*^9}]
}, Open  ]],

Cell[BoxData[
 RowBox[{
  RowBox[{"Export", "[", 
   RowBox[{
   "\"\<C:\\\\Users\\\\Skirmantas \
Janusonis\\\\Documents\\\\ARTICLES\\\\Ms26_ReceptorSets\\\\MANUSCRIPT\\\\\
FIGURES\\\\Figure6\\\\Figure6.eps\>\"", ",", "ExampleSet"}], "]"}], 
  ";"}]], "Input",
 CellChangeTimes->{{3.5832827811657057`*^9, 3.5832828097145805`*^9}, {
  3.583282848939616*^9, 3.5832828495324173`*^9}, {3.583282884320413*^9, 
  3.5832829227537346`*^9}}]
}, Open  ]],

Cell[CellGroupData[{

Cell["Calculate the correlations", "Section",
 CellChangeTimes->{{3.572196831710556*^9, 3.572196845723799*^9}, {
  3.572711975691548*^9, 3.5727119761907487`*^9}}],

Cell[CellGroupData[{

Cell[BoxData[
 RowBox[{
  RowBox[{"(*", " ", 
   RowBox[{"Calculate", " ", "raw", " ", 
    RowBox[{"correlations", "."}]}], " ", "*)"}], "\[IndentingNewLine]", 
  RowBox[{
   RowBox[{
    RowBox[{"ReceptorCorr", "=", 
     RowBox[{"Table", "[", 
      RowBox[{"0.", ",", 
       RowBox[{"{", "ReceptorN", "}"}], ",", 
       RowBox[{"{", "ReceptorN", "}"}]}], "]"}]}], ";"}], 
   "\[IndentingNewLine]", 
   RowBox[{"(*", " ", 
    RowBox[{"Store", " ", 
     RowBox[{"Cook", "'"}], "s", " ", "distances", " ", "for", " ", 
     "influential", " ", "cases", " ", 
     RowBox[{
      RowBox[{"(", 
       RowBox[{
       "one", " ", "brain", " ", "region", " ", "inducing", " ", "a", " ", 
        "high", " ", "correlation"}], ")"}], "."}]}], " ", "*)"}], 
   "\[IndentingNewLine]", 
   RowBox[{
    RowBox[{"ReceptorCorrCook", "=", 
     RowBox[{"Table", "[", 
      RowBox[{"0.", ",", 
       RowBox[{"{", "ReceptorN", "}"}], ",", 
       RowBox[{"{", "ReceptorN", "}"}]}], "]"}]}], ";"}], 
   "\[IndentingNewLine]", "\[IndentingNewLine]", 
   RowBox[{
    RowBox[{"For", "[", 
     RowBox[{
      RowBox[{"i", "=", "1"}], ",", 
      RowBox[{"i", "\[LessEqual]", "ReceptorN"}], ",", "\[IndentingNewLine]", 
      RowBox[{
       RowBox[{"For", "[", 
        RowBox[{
         RowBox[{"j", "=", "1"}], ",", 
         RowBox[{"j", "\[LessEqual]", "ReceptorN"}], ",", 
         "\[IndentingNewLine]", 
         RowBox[{
          RowBox[{"If", "[", 
           RowBox[{
            RowBox[{
             RowBox[{"j", "\[Equal]", "1"}], "&&", 
             RowBox[{
              RowBox[{"Mod", "[", 
               RowBox[{"i", ",", "5"}], "]"}], "\[Equal]", "0"}]}], ",", 
            RowBox[{"Print", "[", 
             RowBox[{
             "\"\<Calculating receptor #\>\"", ",", "i", ",", 
              "\"\< out of \>\"", ",", "ReceptorN"}], "]"}]}], "]"}], ";", 
          "\[IndentingNewLine]", 
          RowBox[{
           RowBox[{"ReceptorCorr", "[", 
            RowBox[{"[", 
             RowBox[{"i", ",", "j"}], "]"}], "]"}], "=", 
           RowBox[{"Correlation", "[", 
            RowBox[{
             RowBox[{"AllReceptors", "[", 
              RowBox[{"[", "i", "]"}], "]"}], ",", 
             RowBox[{"AllReceptors", "[", 
              RowBox[{"[", "j", "]"}], "]"}]}], "]"}]}], ";", 
          "\[IndentingNewLine]", 
          RowBox[{"If", "[", 
           RowBox[{
            RowBox[{"i", "\[NotEqual]", "j"}], ",", "\[IndentingNewLine]", 
            RowBox[{
             RowBox[{"lm", "=", 
              RowBox[{"LinearModelFit", "[", 
               RowBox[{
                RowBox[{"MapThread", "[", 
                 RowBox[{"List", ",", 
                  RowBox[{"{", 
                   RowBox[{
                    RowBox[{"AllReceptors", "[", 
                    RowBox[{"[", "i", "]"}], "]"}], ",", 
                    RowBox[{"AllReceptors", "[", 
                    RowBox[{"[", "j", "]"}], "]"}]}], "}"}]}], "]"}], ",", 
                "x", ",", "x"}], "]"}]}], ";", "\[IndentingNewLine]", 
             RowBox[{
              RowBox[{"ReceptorCorrCook", "[", 
               RowBox[{"[", 
                RowBox[{"i", ",", "j"}], "]"}], "]"}], "=", 
              RowBox[{"Max", "[", 
               RowBox[{"lm", "[", "\"\<CookDistances\>\"", "]"}], "]"}]}]}]}],
            "\[IndentingNewLine]", "]"}], ";", "\[IndentingNewLine]", 
          RowBox[{"j", "++"}]}]}], "]"}], ";", "\[IndentingNewLine]", 
       RowBox[{"i", "++"}]}]}], "]"}], ";"}]}]}]], "Input",
 CellChangeTimes->{{3.567794931164081*^9, 3.5677949654254*^9}, 
   3.5677950073751397`*^9, {3.5677950749082413`*^9, 3.567795163480035*^9}, 
   3.5681334928132405`*^9, {3.56813354424402*^9, 3.568133548106288*^9}, {
   3.568133599102271*^9, 3.568133746581748*^9}, {3.568133790359333*^9, 
   3.5681338013265753`*^9}, {3.5681340392437816`*^9, 
   3.5681340402334027`*^9}, {3.5681341206992326`*^9, 3.568134152241253*^9}, {
   3.5681341886418085`*^9, 3.5681342076877317`*^9}, {3.5681342959671197`*^9, 
   3.5681343087885413`*^9}, {3.5681461256382627`*^9, 3.568146159024102*^9}, {
   3.568146517783968*^9, 3.5681465357630205`*^9}, {3.568146595975271*^9, 
   3.568146602313176*^9}}],

Cell[CellGroupData[{

Cell[BoxData[
 InterpretationBox[
  RowBox[{"\<\"Calculating receptor #\"\>", "\[InvisibleSpace]", "5", 
   "\[InvisibleSpace]", "\<\" out of \"\>", "\[InvisibleSpace]", "100"}],
  SequenceForm["Calculating receptor #", 5, " out of ", 100],
  Editable->False]], "Print",
 CellChangeTimes->{3.5832830189008913`*^9}],

Cell[BoxData[
 InterpretationBox[
  RowBox[{"\<\"Calculating receptor #\"\>", "\[InvisibleSpace]", "10", 
   "\[InvisibleSpace]", "\<\" out of \"\>", "\[InvisibleSpace]", "100"}],
  SequenceForm["Calculating receptor #", 10, " out of ", 100],
  Editable->False]], "Print",
 CellChangeTimes->{3.5832830232844987`*^9}],

Cell[BoxData[
 InterpretationBox[
  RowBox[{"\<\"Calculating receptor #\"\>", "\[InvisibleSpace]", "15", 
   "\[InvisibleSpace]", "\<\" out of \"\>", "\[InvisibleSpace]", "100"}],
  SequenceForm["Calculating receptor #", 15, " out of ", 100],
  Editable->False]], "Print",
 CellChangeTimes->{3.583283028307708*^9}],

Cell[BoxData[
 InterpretationBox[
  RowBox[{"\<\"Calculating receptor #\"\>", "\[InvisibleSpace]", "20", 
   "\[InvisibleSpace]", "\<\" out of \"\>", "\[InvisibleSpace]", "100"}],
  SequenceForm["Calculating receptor #", 20, " out of ", 100],
  Editable->False]], "Print",
 CellChangeTimes->{3.583283033018916*^9}],

Cell[BoxData[
 InterpretationBox[
  RowBox[{"\<\"Calculating receptor #\"\>", "\[InvisibleSpace]", "25", 
   "\[InvisibleSpace]", "\<\" out of \"\>", "\[InvisibleSpace]", "100"}],
  SequenceForm["Calculating receptor #", 25, " out of ", 100],
  Editable->False]], "Print",
 CellChangeTimes->{3.5832830375741243`*^9}],

Cell[BoxData[
 InterpretationBox[
  RowBox[{"\<\"Calculating receptor #\"\>", "\[InvisibleSpace]", "30", 
   "\[InvisibleSpace]", "\<\" out of \"\>", "\[InvisibleSpace]", "100"}],
  SequenceForm["Calculating receptor #", 30, " out of ", 100],
  Editable->False]], "Print",
 CellChangeTimes->{3.583283042456932*^9}],

Cell[BoxData[
 InterpretationBox[
  RowBox[{"\<\"Calculating receptor #\"\>", "\[InvisibleSpace]", "35", 
   "\[InvisibleSpace]", "\<\" out of \"\>", "\[InvisibleSpace]", "100"}],
  SequenceForm["Calculating receptor #", 35, " out of ", 100],
  Editable->False]], "Print",
 CellChangeTimes->{3.5832830479793425`*^9}],

Cell[BoxData[
 InterpretationBox[
  RowBox[{"\<\"Calculating receptor #\"\>", "\[InvisibleSpace]", "40", 
   "\[InvisibleSpace]", "\<\" out of \"\>", "\[InvisibleSpace]", "100"}],
  SequenceForm["Calculating receptor #", 40, " out of ", 100],
  Editable->False]], "Print",
 CellChangeTimes->{3.58328305234735*^9}],

Cell[BoxData[
 InterpretationBox[
  RowBox[{"\<\"Calculating receptor #\"\>", "\[InvisibleSpace]", "45", 
   "\[InvisibleSpace]", "\<\" out of \"\>", "\[InvisibleSpace]", "100"}],
  SequenceForm["Calculating receptor #", 45, " out of ", 100],
  Editable->False]], "Print",
 CellChangeTimes->{3.5832830573237586`*^9}],

Cell[BoxData[
 InterpretationBox[
  RowBox[{"\<\"Calculating receptor #\"\>", "\[InvisibleSpace]", "50", 
   "\[InvisibleSpace]", "\<\" out of \"\>", "\[InvisibleSpace]", "100"}],
  SequenceForm["Calculating receptor #", 50, " out of ", 100],
  Editable->False]], "Print",
 CellChangeTimes->{3.583283062237767*^9}],

Cell[BoxData[
 InterpretationBox[
  RowBox[{"\<\"Calculating receptor #\"\>", "\[InvisibleSpace]", "55", 
   "\[InvisibleSpace]", "\<\" out of \"\>", "\[InvisibleSpace]", "100"}],
  SequenceForm["Calculating receptor #", 55, " out of ", 100],
  Editable->False]], "Print",
 CellChangeTimes->{3.583283066527775*^9}],

Cell[BoxData[
 InterpretationBox[
  RowBox[{"\<\"Calculating receptor #\"\>", "\[InvisibleSpace]", "60", 
   "\[InvisibleSpace]", "\<\" out of \"\>", "\[InvisibleSpace]", "100"}],
  SequenceForm["Calculating receptor #", 60, " out of ", 100],
  Editable->False]], "Print",
 CellChangeTimes->{3.5832830715353837`*^9}],

Cell[BoxData[
 InterpretationBox[
  RowBox[{"\<\"Calculating receptor #\"\>", "\[InvisibleSpace]", "65", 
   "\[InvisibleSpace]", "\<\" out of \"\>", "\[InvisibleSpace]", "100"}],
  SequenceForm["Calculating receptor #", 65, " out of ", 100],
  Editable->False]], "Print",
 CellChangeTimes->{3.5832830766053925`*^9}],

Cell[BoxData[
 InterpretationBox[
  RowBox[{"\<\"Calculating receptor #\"\>", "\[InvisibleSpace]", "70", 
   "\[InvisibleSpace]", "\<\" out of \"\>", "\[InvisibleSpace]", "100"}],
  SequenceForm["Calculating receptor #", 70, " out of ", 100],
  Editable->False]], "Print",
 CellChangeTimes->{3.583283081394601*^9}],

Cell[BoxData[
 InterpretationBox[
  RowBox[{"\<\"Calculating receptor #\"\>", "\[InvisibleSpace]", "75", 
   "\[InvisibleSpace]", "\<\" out of \"\>", "\[InvisibleSpace]", "100"}],
  SequenceForm["Calculating receptor #", 75, " out of ", 100],
  Editable->False]], "Print",
 CellChangeTimes->{3.5832830862306094`*^9}],

Cell[BoxData[
 InterpretationBox[
  RowBox[{"\<\"Calculating receptor #\"\>", "\[InvisibleSpace]", "80", 
   "\[InvisibleSpace]", "\<\" out of \"\>", "\[InvisibleSpace]", "100"}],
  SequenceForm["Calculating receptor #", 80, " out of ", 100],
  Editable->False]], "Print",
 CellChangeTimes->{3.583283091082218*^9}],

Cell[BoxData[
 InterpretationBox[
  RowBox[{"\<\"Calculating receptor #\"\>", "\[InvisibleSpace]", "85", 
   "\[InvisibleSpace]", "\<\" out of \"\>", "\[InvisibleSpace]", "100"}],
  SequenceForm["Calculating receptor #", 85, " out of ", 100],
  Editable->False]], "Print",
 CellChangeTimes->{3.5832830959962263`*^9}],

Cell[BoxData[
 InterpretationBox[
  RowBox[{"\<\"Calculating receptor #\"\>", "\[InvisibleSpace]", "90", 
   "\[InvisibleSpace]", "\<\" out of \"\>", "\[InvisibleSpace]", "100"}],
  SequenceForm["Calculating receptor #", 90, " out of ", 100],
  Editable->False]], "Print",
 CellChangeTimes->{3.583283100879035*^9}],

Cell[BoxData[
 InterpretationBox[
  RowBox[{"\<\"Calculating receptor #\"\>", "\[InvisibleSpace]", "95", 
   "\[InvisibleSpace]", "\<\" out of \"\>", "\[InvisibleSpace]", "100"}],
  SequenceForm["Calculating receptor #", 95, " out of ", 100],
  Editable->False]], "Print",
 CellChangeTimes->{3.583283105059842*^9}],

Cell[BoxData[
 InterpretationBox[
  RowBox[{"\<\"Calculating receptor #\"\>", "\[InvisibleSpace]", "100", 
   "\[InvisibleSpace]", "\<\" out of \"\>", "\[InvisibleSpace]", "100"}],
  SequenceForm["Calculating receptor #", 100, " out of ", 100],
  Editable->False]], "Print",
 CellChangeTimes->{3.5832831101454515`*^9}]
}, Open  ]]
}, Open  ]],

Cell[BoxData[
 RowBox[{
  RowBox[{"(*", " ", 
   RowBox[{"Calculate", " ", "significant", " ", 
    RowBox[{"correlations", "."}]}], " ", "*)"}], "\[IndentingNewLine]", 
  RowBox[{
   RowBox[{
    RowBox[{"SignReceptorCorr", "=", 
     RowBox[{"Table", "[", 
      RowBox[{"0", ",", 
       RowBox[{"{", "ReceptorN", "}"}], ",", 
       RowBox[{"{", "ReceptorN", "}"}]}], "]"}]}], ";"}], 
   "\[IndentingNewLine]", 
   RowBox[{
    RowBox[{"CorrectedSignReceptorCorr", "=", 
     RowBox[{"Table", "[", 
      RowBox[{"0", ",", 
       RowBox[{"{", "ReceptorN", "}"}], ",", 
       RowBox[{"{", "ReceptorN", "}"}]}], "]"}]}], ";"}], 
   "\[IndentingNewLine]", "\[IndentingNewLine]", 
   RowBox[{
    RowBox[{"PCut", "=", "0.05"}], ";"}], "\[IndentingNewLine]", 
   RowBox[{
    RowBox[{"CookCut", "=", "1."}], ";"}], "\[IndentingNewLine]", 
   RowBox[{
    RowBox[{"CorrectionF", "=", 
     RowBox[{"(", 
      RowBox[{"ReceptorN", "*", 
       RowBox[{
        RowBox[{"(", 
         RowBox[{"ReceptorN", "-", "1"}], ")"}], "/", "2"}]}], ")"}]}], ";"}],
    "\[IndentingNewLine]", 
   RowBox[{
    RowBox[{"RestrictionF", "=", "1"}], ";"}], "\[IndentingNewLine]", 
   "\[IndentingNewLine]", 
   RowBox[{
    RowBox[{"LargeCookDistances", "=", 
     RowBox[{"{", "}"}]}], ";"}], "\[IndentingNewLine]", 
   RowBox[{
    RowBox[{"For", "[", 
     RowBox[{
      RowBox[{"i", "=", "1"}], ",", 
      RowBox[{"i", "\[LessEqual]", "ReceptorN"}], ",", " ", 
      "\[IndentingNewLine]", 
      RowBox[{
       RowBox[{"For", "[", 
        RowBox[{
         RowBox[{"j", "=", "1"}], ",", 
         RowBox[{"j", "\[LessEqual]", "ReceptorN"}], ",", 
         "\[IndentingNewLine]", 
         RowBox[{
          RowBox[{"If", "[", 
           RowBox[{
            RowBox[{"i", "\[NotEqual]", "j"}], ",", "\[IndentingNewLine]", 
            RowBox[{
             RowBox[{"RawCorr", "=", 
              RowBox[{"ReceptorCorr", "[", 
               RowBox[{"[", 
                RowBox[{"i", ",", "j"}], "]"}], "]"}]}], ";", 
             "\[IndentingNewLine]", 
             RowBox[{"t", "=", 
              RowBox[{"Abs", "[", 
               RowBox[{"RawCorr", "*", 
                RowBox[{
                 RowBox[{"Sqrt", "[", 
                  RowBox[{"StructureN", "-", "2."}], "]"}], "/", 
                 RowBox[{"Sqrt", "[", 
                  RowBox[{"1", "-", 
                   RowBox[{"RawCorr", "^", "2"}]}], "]"}]}]}], "]"}]}], ";", 
             "\[IndentingNewLine]", 
             RowBox[{"P", "=", 
              RowBox[{
               RowBox[{"(", 
                RowBox[{"1", "-", 
                 RowBox[{"CDF", "[", 
                  RowBox[{
                   RowBox[{"StudentTDistribution", "[", 
                    RowBox[{"StructureN", "-", "2"}], "]"}], ",", "t"}], 
                  "]"}]}], ")"}], "*", "2"}]}], ";", "\[IndentingNewLine]", 
             RowBox[{"If", "[", 
              RowBox[{
               RowBox[{
                RowBox[{"ReceptorCorrCook", "[", 
                 RowBox[{"[", 
                  RowBox[{"i", ",", "j"}], "]"}], "]"}], ">", "CookCut"}], 
               ",", 
               RowBox[{"AppendTo", "[", 
                RowBox[{"LargeCookDistances", ",", 
                 RowBox[{"{", 
                  RowBox[{"i", ",", "j"}], "}"}]}], "]"}]}], "]"}], ";", 
             "\[IndentingNewLine]", 
             RowBox[{"If", "[", 
              RowBox[{
               RowBox[{
                RowBox[{"(", 
                 RowBox[{"P", "<", "PCut"}], ")"}], "&&", 
                RowBox[{"(", 
                 RowBox[{
                  RowBox[{"ReceptorCorrCook", "[", 
                   RowBox[{"[", 
                    RowBox[{"i", ",", "j"}], "]"}], "]"}], "\[LessEqual]", 
                  "CookCut"}], ")"}]}], ",", 
               RowBox[{
                RowBox[{"SignReceptorCorr", "[", 
                 RowBox[{"[", 
                  RowBox[{"i", ",", "j"}], "]"}], "]"}], "=", "1"}], ",", 
               RowBox[{
                RowBox[{"SignReceptorCorr", "[", 
                 RowBox[{"[", 
                  RowBox[{"i", ",", "j"}], "]"}], "]"}], "=", "0"}]}], "]"}], 
             ";", "\[IndentingNewLine]", 
             RowBox[{"If", "[", 
              RowBox[{
               RowBox[{
                RowBox[{"(", 
                 RowBox[{"P", "<", 
                  RowBox[{"PCut", "/", 
                   RowBox[{"(", 
                    RowBox[{"CorrectionF", "*", "RestrictionF"}], ")"}]}]}], 
                 ")"}], "&&", 
                RowBox[{"(", 
                 RowBox[{
                  RowBox[{"ReceptorCorrCook", "[", 
                   RowBox[{"[", 
                    RowBox[{"i", ",", "j"}], "]"}], "]"}], "\[LessEqual]", 
                  "CookCut"}], ")"}]}], ",", 
               RowBox[{
                RowBox[{"CorrectedSignReceptorCorr", "[", 
                 RowBox[{"[", 
                  RowBox[{"i", ",", "j"}], "]"}], "]"}], "=", "1"}], ",", 
               RowBox[{
                RowBox[{"CorrectedSignReceptorCorr", "[", 
                 RowBox[{"[", 
                  RowBox[{"i", ",", "j"}], "]"}], "]"}], "=", "0"}]}], "]"}], 
             ";"}]}], "\[IndentingNewLine]", "]"}], ";", 
          "\[IndentingNewLine]", 
          RowBox[{"j", "++"}]}]}], "]"}], ";", "\[IndentingNewLine]", 
       RowBox[{"i", "++"}]}]}], "]"}], ";"}], "\[IndentingNewLine]", 
   "\[IndentingNewLine]", 
   RowBox[{"(*", " ", 
    RowBox[{"Make", " ", "the", " ", "matrix", " ", 
     RowBox[{"symmetric", "."}]}], " ", "*)"}], "\[IndentingNewLine]", 
   RowBox[{"For", "[", 
    RowBox[{
     RowBox[{"i", "=", "1"}], ",", 
     RowBox[{"i", "\[LessEqual]", "ReceptorN"}], ",", "\[IndentingNewLine]", 
     RowBox[{
      RowBox[{"For", "[", 
       RowBox[{
        RowBox[{"j", "=", "1"}], ",", 
        RowBox[{"j", "\[LessEqual]", "ReceptorN"}], ",", 
        "\[IndentingNewLine]", 
        RowBox[{
         RowBox[{"If", "[", 
          RowBox[{
           RowBox[{
            RowBox[{
             RowBox[{"SignReceptorCorr", "[", 
              RowBox[{"[", 
               RowBox[{"i", ",", "j"}], "]"}], "]"}], "\[Equal]", "1"}], "&&", 
            RowBox[{
             RowBox[{"SignReceptorCorr", "[", 
              RowBox[{"[", 
               RowBox[{"j", ",", "i"}], "]"}], "]"}], "\[Equal]", "1"}]}], 
           ",", "\[IndentingNewLine]", 
           RowBox[{
            RowBox[{
             RowBox[{"SignReceptorCorr", "[", 
              RowBox[{"[", 
               RowBox[{"i", ",", "j"}], "]"}], "]"}], "=", "1"}], ";", 
            RowBox[{
             RowBox[{"SignReceptorCorr", "[", 
              RowBox[{"[", 
               RowBox[{"j", ",", "i"}], "]"}], "]"}], "=", "1"}]}], ",", 
           "\[IndentingNewLine]", 
           RowBox[{
            RowBox[{
             RowBox[{"SignReceptorCorr", "[", 
              RowBox[{"[", 
               RowBox[{"i", ",", "j"}], "]"}], "]"}], "=", "0"}], ";", 
            RowBox[{
             RowBox[{"SignReceptorCorr", "[", 
              RowBox[{"[", 
               RowBox[{"j", ",", "i"}], "]"}], "]"}], "=", "0"}]}]}], "]"}], 
         ";", "\[IndentingNewLine]", 
         RowBox[{"If", "[", 
          RowBox[{
           RowBox[{
            RowBox[{
             RowBox[{"CorrectedSignReceptorCorr", "[", 
              RowBox[{"[", 
               RowBox[{"i", ",", "j"}], "]"}], "]"}], "\[Equal]", "1"}], "&&", 
            RowBox[{
             RowBox[{"CorrectedSignReceptorCorr", "[", 
              RowBox[{"[", 
               RowBox[{"j", ",", "i"}], "]"}], "]"}], "\[Equal]", "1"}]}], 
           ",", "\[IndentingNewLine]", 
           RowBox[{
            RowBox[{
             RowBox[{"CorrectedSignReceptorCorr", "[", 
              RowBox[{"[", 
               RowBox[{"i", ",", "j"}], "]"}], "]"}], "=", "1"}], ";", 
            RowBox[{
             RowBox[{"CorrectedSignReceptorCorr", "[", 
              RowBox[{"[", 
               RowBox[{"j", ",", "i"}], "]"}], "]"}], "=", "1"}]}], ",", 
           "\[IndentingNewLine]", 
           RowBox[{
            RowBox[{
             RowBox[{"CorrectedSignReceptorCorr", "[", 
              RowBox[{"[", 
               RowBox[{"i", ",", "j"}], "]"}], "]"}], "=", "0"}], ";", 
            RowBox[{
             RowBox[{"CorrectedSignReceptorCorr", "[", 
              RowBox[{"[", 
               RowBox[{"j", ",", "i"}], "]"}], "]"}], "=", "0"}]}]}], "]"}], 
         ";", "\[IndentingNewLine]", 
         RowBox[{"j", "++"}]}]}], "]"}], ";", "\[IndentingNewLine]", 
      RowBox[{"i", "++"}]}]}], "]"}]}]}]], "Input",
 CellChangeTimes->CompressedData["
1:eJxTTMoPSmViYGAQA2IQ/cU3ehP71FeOOoXye0D0o9kyh0D0FdP60yDazSzx
Goi+6zHrBoiukPp6F0Tv11j+EESLbI6w5ADSCaaCsSC64YplBohu/nK6AkTP
4DbZAaLzri/ZCaKzkl8f4AHSOc9/nATRBXws50H0onVHr4Do+HLXqmlAejZ/
CZjeKfv8Moi2OyBxBURrMAt1TgfS6ZmOYLoyRP7pKiCt5B8GplfovxNbC6S3
lS3VAdHuERPNQLTEpxpfEB0wo2rGeiD9M/vPHBAtVVhgvgFI/3ldA6aPHAy1
A9ESmYzOIFrh0r1WEC3m/g5M69x9tWYzkK611F0Hohu0WELUl7xynDXNLhJE
H0y7EQ+i016UZoBoAOMztRM=
  "]],

Cell[CellGroupData[{

Cell[BoxData[
 RowBox[{
  RowBox[{"(*", " ", 
   RowBox[{
   "Verify", " ", "if", " ", "potential", " ", "outliers", " ", "were", " ", 
    RowBox[{"encountered", "."}]}], " ", "*)"}], "\[IndentingNewLine]", 
  RowBox[{
   RowBox[{"Length", "[", "LargeCookDistances", "]"}], "\[IndentingNewLine]", 
   "LargeCookDistances"}]}]], "Input",
 CellChangeTimes->{{3.575724893100137*^9, 3.5757249647681727`*^9}}],

Cell[BoxData["443"], "Output",
 CellChangeTimes->{3.5832831120954547`*^9}],

Cell[BoxData[
 RowBox[{"{", 
  RowBox[{
   RowBox[{"{", 
    RowBox[{"1", ",", "14"}], "}"}], ",", 
   RowBox[{"{", 
    RowBox[{"1", ",", "51"}], "}"}], ",", 
   RowBox[{"{", 
    RowBox[{"1", ",", "68"}], "}"}], ",", 
   RowBox[{"{", 
    RowBox[{"2", ",", "16"}], "}"}], ",", 
   RowBox[{"{", 
    RowBox[{"2", ",", "84"}], "}"}], ",", 
   RowBox[{"{", 
    RowBox[{"3", ",", "9"}], "}"}], ",", 
   RowBox[{"{", 
    RowBox[{"3", ",", "14"}], "}"}], ",", 
   RowBox[{"{", 
    RowBox[{"3", ",", "51"}], "}"}], ",", 
   RowBox[{"{", 
    RowBox[{"5", ",", "1"}], "}"}], ",", 
   RowBox[{"{", 
    RowBox[{"5", ",", "4"}], "}"}], ",", 
   RowBox[{"{", 
    RowBox[{"5", ",", "6"}], "}"}], ",", 
   RowBox[{"{", 
    RowBox[{"5", ",", "9"}], "}"}], ",", 
   RowBox[{"{", 
    RowBox[{"5", ",", "14"}], "}"}], ",", 
   RowBox[{"{", 
    RowBox[{"5", ",", "22"}], "}"}], ",", 
   RowBox[{"{", 
    RowBox[{"5", ",", "32"}], "}"}], ",", 
   RowBox[{"{", 
    RowBox[{"5", ",", "34"}], "}"}], ",", 
   RowBox[{"{", 
    RowBox[{"5", ",", "47"}], "}"}], ",", 
   RowBox[{"{", 
    RowBox[{"5", ",", "51"}], "}"}], ",", 
   RowBox[{"{", 
    RowBox[{"5", ",", "57"}], "}"}], ",", 
   RowBox[{"{", 
    RowBox[{"5", ",", "87"}], "}"}], ",", 
   RowBox[{"{", 
    RowBox[{"6", ",", "5"}], "}"}], ",", 
   RowBox[{"{", 
    RowBox[{"6", ",", "9"}], "}"}], ",", 
   RowBox[{"{", 
    RowBox[{"6", ",", "14"}], "}"}], ",", 
   RowBox[{"{", 
    RowBox[{"6", ",", "51"}], "}"}], ",", 
   RowBox[{"{", 
    RowBox[{"6", ",", "59"}], "}"}], ",", 
   RowBox[{"{", 
    RowBox[{"6", ",", "68"}], "}"}], ",", 
   RowBox[{"{", 
    RowBox[{"6", ",", "72"}], "}"}], ",", 
   RowBox[{"{", 
    RowBox[{"7", ",", "14"}], "}"}], ",", 
   RowBox[{"{", 
    RowBox[{"7", ",", "51"}], "}"}], ",", 
   RowBox[{"{", 
    RowBox[{"7", ",", "87"}], "}"}], ",", 
   RowBox[{"{", 
    RowBox[{"8", ",", "16"}], "}"}], ",", 
   RowBox[{"{", 
    RowBox[{"9", ",", "3"}], "}"}], ",", 
   RowBox[{"{", 
    RowBox[{"9", ",", "14"}], "}"}], ",", 
   RowBox[{"{", 
    RowBox[{"9", ",", "28"}], "}"}], ",", 
   RowBox[{"{", 
    RowBox[{"9", ",", "35"}], "}"}], ",", 
   RowBox[{"{", 
    RowBox[{"9", ",", "40"}], "}"}], ",", 
   RowBox[{"{", 
    RowBox[{"9", ",", "41"}], "}"}], ",", 
   RowBox[{"{", 
    RowBox[{"9", ",", "44"}], "}"}], ",", 
   RowBox[{"{", 
    RowBox[{"9", ",", "48"}], "}"}], ",", 
   RowBox[{"{", 
    RowBox[{"9", ",", "51"}], "}"}], ",", 
   RowBox[{"{", 
    RowBox[{"9", ",", "53"}], "}"}], ",", 
   RowBox[{"{", 
    RowBox[{"9", ",", "61"}], "}"}], ",", 
   RowBox[{"{", 
    RowBox[{"9", ",", "64"}], "}"}], ",", 
   RowBox[{"{", 
    RowBox[{"9", ",", "68"}], "}"}], ",", 
   RowBox[{"{", 
    RowBox[{"9", ",", "73"}], "}"}], ",", 
   RowBox[{"{", 
    RowBox[{"9", ",", "74"}], "}"}], ",", 
   RowBox[{"{", 
    RowBox[{"9", ",", "75"}], "}"}], ",", 
   RowBox[{"{", 
    RowBox[{"9", ",", "87"}], "}"}], ",", 
   RowBox[{"{", 
    RowBox[{"9", ",", "92"}], "}"}], ",", 
   RowBox[{"{", 
    RowBox[{"9", ",", "93"}], "}"}], ",", 
   RowBox[{"{", 
    RowBox[{"9", ",", "94"}], "}"}], ",", 
   RowBox[{"{", 
    RowBox[{"9", ",", "97"}], "}"}], ",", 
   RowBox[{"{", 
    RowBox[{"10", ",", "9"}], "}"}], ",", 
   RowBox[{"{", 
    RowBox[{"10", ",", "14"}], "}"}], ",", 
   RowBox[{"{", 
    RowBox[{"10", ",", "35"}], "}"}], ",", 
   RowBox[{"{", 
    RowBox[{"10", ",", "40"}], "}"}], ",", 
   RowBox[{"{", 
    RowBox[{"10", ",", "51"}], "}"}], ",", 
   RowBox[{"{", 
    RowBox[{"10", ",", "61"}], "}"}], ",", 
   RowBox[{"{", 
    RowBox[{"10", ",", "64"}], "}"}], ",", 
   RowBox[{"{", 
    RowBox[{"10", ",", "68"}], "}"}], ",", 
   RowBox[{"{", 
    RowBox[{"10", ",", "87"}], "}"}], ",", 
   RowBox[{"{", 
    RowBox[{"10", ",", "90"}], "}"}], ",", 
   RowBox[{"{", 
    RowBox[{"10", ",", "93"}], "}"}], ",", 
   RowBox[{"{", 
    RowBox[{"10", ",", "94"}], "}"}], ",", 
   RowBox[{"{", 
    RowBox[{"11", ",", "13"}], "}"}], ",", 
   RowBox[{"{", 
    RowBox[{"12", ",", "13"}], "}"}], ",", 
   RowBox[{"{", 
    RowBox[{"12", ",", "48"}], "}"}], ",", 
   RowBox[{"{", 
    RowBox[{"13", ",", "11"}], "}"}], ",", 
   RowBox[{"{", 
    RowBox[{"13", ",", "12"}], "}"}], ",", 
   RowBox[{"{", 
    RowBox[{"13", ",", "21"}], "}"}], ",", 
   RowBox[{"{", 
    RowBox[{"13", ",", "27"}], "}"}], ",", 
   RowBox[{"{", 
    RowBox[{"13", ",", "31"}], "}"}], ",", 
   RowBox[{"{", 
    RowBox[{"13", ",", "33"}], "}"}], ",", 
   RowBox[{"{", 
    RowBox[{"13", ",", "35"}], "}"}], ",", 
   RowBox[{"{", 
    RowBox[{"13", ",", "36"}], "}"}], ",", 
   RowBox[{"{", 
    RowBox[{"13", ",", "40"}], "}"}], ",", 
   RowBox[{"{", 
    RowBox[{"13", ",", "45"}], "}"}], ",", 
   RowBox[{"{", 
    RowBox[{"13", ",", "58"}], "}"}], ",", 
   RowBox[{"{", 
    RowBox[{"13", ",", "66"}], "}"}], ",", 
   RowBox[{"{", 
    RowBox[{"13", ",", "67"}], "}"}], ",", 
   RowBox[{"{", 
    RowBox[{"13", ",", "78"}], "}"}], ",", 
   RowBox[{"{", 
    RowBox[{"13", ",", "80"}], "}"}], ",", 
   RowBox[{"{", 
    RowBox[{"13", ",", "81"}], "}"}], ",", 
   RowBox[{"{", 
    RowBox[{"13", ",", "85"}], "}"}], ",", 
   RowBox[{"{", 
    RowBox[{"13", ",", "89"}], "}"}], ",", 
   RowBox[{"{", 
    RowBox[{"13", ",", "91"}], "}"}], ",", 
   RowBox[{"{", 
    RowBox[{"13", ",", "94"}], "}"}], ",", 
   RowBox[{"{", 
    RowBox[{"13", ",", "95"}], "}"}], ",", 
   RowBox[{"{", 
    RowBox[{"13", ",", "100"}], "}"}], ",", 
   RowBox[{"{", 
    RowBox[{"14", ",", "1"}], "}"}], ",", 
   RowBox[{"{", 
    RowBox[{"14", ",", "3"}], "}"}], ",", 
   RowBox[{"{", 
    RowBox[{"14", ",", "5"}], "}"}], ",", 
   RowBox[{"{", 
    RowBox[{"14", ",", "6"}], "}"}], ",", 
   RowBox[{"{", 
    RowBox[{"14", ",", "9"}], "}"}], ",", 
   RowBox[{"{", 
    RowBox[{"14", ",", "10"}], "}"}], ",", 
   RowBox[{"{", 
    RowBox[{"14", ",", "16"}], "}"}], ",", 
   RowBox[{"{", 
    RowBox[{"14", ",", "28"}], "}"}], ",", 
   RowBox[{"{", 
    RowBox[{"14", ",", "29"}], "}"}], ",", 
   RowBox[{"{", 
    RowBox[{"14", ",", "32"}], "}"}], ",", 
   RowBox[{"{", 
    RowBox[{"14", ",", "34"}], "}"}], ",", 
   RowBox[{"{", 
    RowBox[{"14", ",", "35"}], "}"}], ",", 
   RowBox[{"{", 
    RowBox[{"14", ",", "46"}], "}"}], ",", 
   RowBox[{"{", 
    RowBox[{"14", ",", "47"}], "}"}], ",", 
   RowBox[{"{", 
    RowBox[{"14", ",", "49"}], "}"}], ",", 
   RowBox[{"{", 
    RowBox[{"14", ",", "50"}], "}"}], ",", 
   RowBox[{"{", 
    RowBox[{"14", ",", "51"}], "}"}], ",", 
   RowBox[{"{", 
    RowBox[{"14", ",", "55"}], "}"}], ",", 
   RowBox[{"{", 
    RowBox[{"14", ",", "57"}], "}"}], ",", 
   RowBox[{"{", 
    RowBox[{"14", ",", "61"}], "}"}], ",", 
   RowBox[{"{", 
    RowBox[{"14", ",", "64"}], "}"}], ",", 
   RowBox[{"{", 
    RowBox[{"14", ",", "68"}], "}"}], ",", 
   RowBox[{"{", 
    RowBox[{"14", ",", "70"}], "}"}], ",", 
   RowBox[{"{", 
    RowBox[{"14", ",", "72"}], "}"}], ",", 
   RowBox[{"{", 
    RowBox[{"14", ",", "77"}], "}"}], ",", 
   RowBox[{"{", 
    RowBox[{"14", ",", "79"}], "}"}], ",", 
   RowBox[{"{", 
    RowBox[{"14", ",", "80"}], "}"}], ",", 
   RowBox[{"{", 
    RowBox[{"14", ",", "87"}], "}"}], ",", 
   RowBox[{"{", 
    RowBox[{"14", ",", "88"}], "}"}], ",", 
   RowBox[{"{", 
    RowBox[{"14", ",", "90"}], "}"}], ",", 
   RowBox[{"{", 
    RowBox[{"14", ",", "93"}], "}"}], ",", 
   RowBox[{"{", 
    RowBox[{"14", ",", "96"}], "}"}], ",", 
   RowBox[{"{", 
    RowBox[{"14", ",", "97"}], "}"}], ",", 
   RowBox[{"{", 
    RowBox[{"14", ",", "98"}], "}"}], ",", 
   RowBox[{"{", 
    RowBox[{"16", ",", "1"}], "}"}], ",", 
   RowBox[{"{", 
    RowBox[{"16", ",", "2"}], "}"}], ",", 
   RowBox[{"{", 
    RowBox[{"16", ",", "8"}], "}"}], ",", 
   RowBox[{"{", 
    RowBox[{"16", ",", "10"}], "}"}], ",", 
   RowBox[{"{", 
    RowBox[{"16", ",", "19"}], "}"}], ",", 
   RowBox[{"{", 
    RowBox[{"16", ",", "24"}], "}"}], ",", 
   RowBox[{"{", 
    RowBox[{"16", ",", "32"}], "}"}], ",", 
   RowBox[{"{", 
    RowBox[{"16", ",", "33"}], "}"}], ",", 
   RowBox[{"{", 
    RowBox[{"16", ",", "40"}], "}"}], ",", 
   RowBox[{"{", 
    RowBox[{"16", ",", "52"}], "}"}], ",", 
   RowBox[{"{", 
    RowBox[{"16", ",", "53"}], "}"}], ",", 
   RowBox[{"{", 
    RowBox[{"16", ",", "58"}], "}"}], ",", 
   RowBox[{"{", 
    RowBox[{"16", ",", "61"}], "}"}], ",", 
   RowBox[{"{", 
    RowBox[{"16", ",", "62"}], "}"}], ",", 
   RowBox[{"{", 
    RowBox[{"16", ",", "65"}], "}"}], ",", 
   RowBox[{"{", 
    RowBox[{"16", ",", "68"}], "}"}], ",", 
   RowBox[{"{", 
    RowBox[{"16", ",", "69"}], "}"}], ",", 
   RowBox[{"{", 
    RowBox[{"16", ",", "70"}], "}"}], ",", 
   RowBox[{"{", 
    RowBox[{"16", ",", "73"}], "}"}], ",", 
   RowBox[{"{", 
    RowBox[{"16", ",", "83"}], "}"}], ",", 
   RowBox[{"{", 
    RowBox[{"16", ",", "89"}], "}"}], ",", 
   RowBox[{"{", 
    RowBox[{"16", ",", "93"}], "}"}], ",", 
   RowBox[{"{", 
    RowBox[{"16", ",", "94"}], "}"}], ",", 
   RowBox[{"{", 
    RowBox[{"16", ",", "97"}], "}"}], ",", 
   RowBox[{"{", 
    RowBox[{"16", ",", "98"}], "}"}], ",", 
   RowBox[{"{", 
    RowBox[{"16", ",", "99"}], "}"}], ",", 
   RowBox[{"{", 
    RowBox[{"17", ",", "16"}], "}"}], ",", 
   RowBox[{"{", 
    RowBox[{"19", ",", "5"}], "}"}], ",", 
   RowBox[{"{", 
    RowBox[{"19", ",", "7"}], "}"}], ",", 
   RowBox[{"{", 
    RowBox[{"19", ",", "8"}], "}"}], ",", 
   RowBox[{"{", 
    RowBox[{"19", ",", "10"}], "}"}], ",", 
   RowBox[{"{", 
    RowBox[{"19", ",", "15"}], "}"}], ",", 
   RowBox[{"{", 
    RowBox[{"19", ",", "18"}], "}"}], ",", 
   RowBox[{"{", 
    RowBox[{"19", ",", "22"}], "}"}], ",", 
   RowBox[{"{", 
    RowBox[{"19", ",", "25"}], "}"}], ",", 
   RowBox[{"{", 
    RowBox[{"19", ",", "26"}], "}"}], ",", 
   RowBox[{"{", 
    RowBox[{"19", ",", "28"}], "}"}], ",", 
   RowBox[{"{", 
    RowBox[{"19", ",", "29"}], "}"}], ",", 
   RowBox[{"{", 
    RowBox[{"19", ",", "30"}], "}"}], ",", 
   RowBox[{"{", 
    RowBox[{"19", ",", "32"}], "}"}], ",", 
   RowBox[{"{", 
    RowBox[{"19", ",", "33"}], "}"}], ",", 
   RowBox[{"{", 
    RowBox[{"19", ",", "36"}], "}"}], ",", 
   RowBox[{"{", 
    RowBox[{"19", ",", "37"}], "}"}], ",", 
   RowBox[{"{", 
    RowBox[{"19", ",", "38"}], "}"}], ",", 
   RowBox[{"{", 
    RowBox[{"19", ",", "39"}], "}"}], ",", 
   RowBox[{"{", 
    RowBox[{"19", ",", "41"}], "}"}], ",", 
   RowBox[{"{", 
    RowBox[{"19", ",", "42"}], "}"}], ",", 
   RowBox[{"{", 
    RowBox[{"19", ",", "43"}], "}"}], ",", 
   RowBox[{"{", 
    RowBox[{"19", ",", "45"}], "}"}], ",", 
   RowBox[{"{", 
    RowBox[{"19", ",", "48"}], "}"}], ",", 
   RowBox[{"{", 
    RowBox[{"19", ",", "52"}], "}"}], ",", 
   RowBox[{"{", 
    RowBox[{"19", ",", "55"}], "}"}], ",", 
   RowBox[{"{", 
    RowBox[{"19", ",", "58"}], "}"}], ",", 
   RowBox[{"{", 
    RowBox[{"19", ",", "59"}], "}"}], ",", 
   RowBox[{"{", 
    RowBox[{"19", ",", "60"}], "}"}], ",", 
   RowBox[{"{", 
    RowBox[{"19", ",", "62"}], "}"}], ",", 
   RowBox[{"{", 
    RowBox[{"19", ",", "63"}], "}"}], ",", 
   RowBox[{"{", 
    RowBox[{"19", ",", "65"}], "}"}], ",", 
   RowBox[{"{", 
    RowBox[{"19", ",", "67"}], "}"}], ",", 
   RowBox[{"{", 
    RowBox[{"19", ",", "71"}], "}"}], ",", 
   RowBox[{"{", 
    RowBox[{"19", ",", "72"}], "}"}], ",", 
   RowBox[{"{", 
    RowBox[{"19", ",", "74"}], "}"}], ",", 
   RowBox[{"{", 
    RowBox[{"19", ",", "75"}], "}"}], ",", 
   RowBox[{"{", 
    RowBox[{"19", ",", "76"}], "}"}], ",", 
   RowBox[{"{", 
    RowBox[{"19", ",", "79"}], "}"}], ",", 
   RowBox[{"{", 
    RowBox[{"19", ",", "80"}], "}"}], ",", 
   RowBox[{"{", 
    RowBox[{"19", ",", "81"}], "}"}], ",", 
   RowBox[{"{", 
    RowBox[{"19", ",", "84"}], "}"}], ",", 
   RowBox[{"{", 
    RowBox[{"19", ",", "86"}], "}"}], ",", 
   RowBox[{"{", 
    RowBox[{"19", ",", "87"}], "}"}], ",", 
   RowBox[{"{", 
    RowBox[{"19", ",", "89"}], "}"}], ",", 
   RowBox[{"{", 
    RowBox[{"21", ",", "13"}], "}"}], ",", 
   RowBox[{"{", 
    RowBox[{"26", ",", "13"}], "}"}], ",", 
   RowBox[{"{", 
    RowBox[{"27", ",", "13"}], "}"}], ",", 
   RowBox[{"{", 
    RowBox[{"28", ",", "9"}], "}"}], ",", 
   RowBox[{"{", 
    RowBox[{"28", ",", "14"}], "}"}], ",", 
   RowBox[{"{", 
    RowBox[{"28", ",", "51"}], "}"}], ",", 
   RowBox[{"{", 
    RowBox[{"28", ",", "87"}], "}"}], ",", 
   RowBox[{"{", 
    RowBox[{"29", ",", "51"}], "}"}], ",", 
   RowBox[{"{", 
    RowBox[{"31", ",", "59"}], "}"}], ",", 
   RowBox[{"{", 
    RowBox[{"32", ",", "14"}], "}"}], ",", 
   RowBox[{"{", 
    RowBox[{"32", ",", "51"}], "}"}], ",", 
   RowBox[{"{", 
    RowBox[{"32", ",", "68"}], "}"}], ",", 
   RowBox[{"{", 
    RowBox[{"32", ",", "72"}], "}"}], ",", 
   RowBox[{"{", 
    RowBox[{"32", ",", "75"}], "}"}], ",", 
   RowBox[{"{", 
    RowBox[{"32", ",", "94"}], "}"}], ",", 
   RowBox[{"{", 
    RowBox[{"33", ",", "13"}], "}"}], ",", 
   RowBox[{"{", 
    RowBox[{"33", ",", "16"}], "}"}], ",", 
   RowBox[{"{", 
    RowBox[{"34", ",", "3"}], "}"}], ",", 
   RowBox[{"{", 
    RowBox[{"34", ",", "5"}], "}"}], ",", 
   RowBox[{"{", 
    RowBox[{"34", ",", "9"}], "}"}], ",", 
   RowBox[{"{", 
    RowBox[{"34", ",", "14"}], "}"}], ",", 
   RowBox[{"{", 
    RowBox[{"34", ",", "23"}], "}"}], ",", 
   RowBox[{"{", 
    RowBox[{"34", ",", "35"}], "}"}], ",", 
   RowBox[{"{", 
    RowBox[{"34", ",", "40"}], "}"}], ",", 
   RowBox[{"{", 
    RowBox[{"34", ",", "51"}], "}"}], ",", 
   RowBox[{"{", 
    RowBox[{"34", ",", "64"}], "}"}], ",", 
   RowBox[{"{", 
    RowBox[{"34", ",", "68"}], "}"}], ",", 
   RowBox[{"{", 
    RowBox[{"34", ",", "72"}], "}"}], ",", 
   RowBox[{"{", 
    RowBox[{"34", ",", "75"}], "}"}], ",", 
   RowBox[{"{", 
    RowBox[{"34", ",", "82"}], "}"}], ",", 
   RowBox[{"{", 
    RowBox[{"34", ",", "87"}], "}"}], ",", 
   RowBox[{"{", 
    RowBox[{"34", ",", "93"}], "}"}], ",", 
   RowBox[{"{", 
    RowBox[{"34", ",", "94"}], "}"}], ",", 
   RowBox[{"{", 
    RowBox[{"34", ",", "100"}], "}"}], ",", 
   RowBox[{"{", 
    RowBox[{"35", ",", "14"}], "}"}], ",", 
   RowBox[{"{", 
    RowBox[{"35", ",", "51"}], "}"}], ",", 
   RowBox[{"{", 
    RowBox[{"41", ",", "53"}], "}"}], ",", 
   RowBox[{"{", 
    RowBox[{"41", ",", "98"}], "}"}], ",", 
   RowBox[{"{", 
    RowBox[{"48", ",", "8"}], "}"}], ",", 
   RowBox[{"{", 
    RowBox[{"48", ",", "19"}], "}"}], ",", 
   RowBox[{"{", 
    RowBox[{"48", ",", "32"}], "}"}], ",", 
   RowBox[{"{", 
    RowBox[{"48", ",", "53"}], "}"}], ",", 
   RowBox[{"{", 
    RowBox[{"48", ",", "58"}], "}"}], ",", 
   RowBox[{"{", 
    RowBox[{"48", ",", "61"}], "}"}], ",", 
   RowBox[{"{", 
    RowBox[{"48", ",", "73"}], "}"}], ",", 
   RowBox[{"{", 
    RowBox[{"48", ",", "83"}], "}"}], ",", 
   RowBox[{"{", 
    RowBox[{"48", ",", "84"}], "}"}], ",", 
   RowBox[{"{", 
    RowBox[{"51", ",", "1"}], "}"}], ",", 
   RowBox[{"{", 
    RowBox[{"51", ",", "3"}], "}"}], ",", 
   RowBox[{"{", 
    RowBox[{"51", ",", "5"}], "}"}], ",", 
   RowBox[{"{", 
    RowBox[{"51", ",", "6"}], "}"}], ",", 
   RowBox[{"{", 
    RowBox[{"51", ",", "7"}], "}"}], ",", 
   RowBox[{"{", 
    RowBox[{"51", ",", "9"}], "}"}], ",", 
   RowBox[{"{", 
    RowBox[{"51", ",", "10"}], "}"}], ",", 
   RowBox[{"{", 
    RowBox[{"51", ",", "11"}], "}"}], ",", 
   RowBox[{"{", 
    RowBox[{"51", ",", "14"}], "}"}], ",", 
   RowBox[{"{", 
    RowBox[{"51", ",", "17"}], "}"}], ",", 
   RowBox[{"{", 
    RowBox[{"51", ",", "28"}], "}"}], ",", 
   RowBox[{"{", 
    RowBox[{"51", ",", "29"}], "}"}], ",", 
   RowBox[{"{", 
    RowBox[{"51", ",", "32"}], "}"}], ",", 
   RowBox[{"{", 
    RowBox[{"51", ",", "34"}], "}"}], ",", 
   RowBox[{"{", 
    RowBox[{"51", ",", "39"}], "}"}], ",", 
   RowBox[{"{", 
    RowBox[{"51", ",", "43"}], "}"}], ",", 
   RowBox[{"{", 
    RowBox[{"51", ",", "46"}], "}"}], ",", 
   RowBox[{"{", 
    RowBox[{"51", ",", "47"}], "}"}], ",", 
   RowBox[{"{", 
    RowBox[{"51", ",", "49"}], "}"}], ",", 
   RowBox[{"{", 
    RowBox[{"51", ",", "50"}], "}"}], ",", 
   RowBox[{"{", 
    RowBox[{"51", ",", "55"}], "}"}], ",", 
   RowBox[{"{", 
    RowBox[{"51", ",", "56"}], "}"}], ",", 
   RowBox[{"{", 
    RowBox[{"51", ",", "57"}], "}"}], ",", 
   RowBox[{"{", 
    RowBox[{"51", ",", "61"}], "}"}], ",", 
   RowBox[{"{", 
    RowBox[{"51", ",", "70"}], "}"}], ",", 
   RowBox[{"{", 
    RowBox[{"51", ",", "72"}], "}"}], ",", 
   RowBox[{"{", 
    RowBox[{"51", ",", "77"}], "}"}], ",", 
   RowBox[{"{", 
    RowBox[{"51", ",", "80"}], "}"}], ",", 
   RowBox[{"{", 
    RowBox[{"51", ",", "85"}], "}"}], ",", 
   RowBox[{"{", 
    RowBox[{"51", ",", "86"}], "}"}], ",", 
   RowBox[{"{", 
    RowBox[{"51", ",", "87"}], "}"}], ",", 
   RowBox[{"{", 
    RowBox[{"51", ",", "88"}], "}"}], ",", 
   RowBox[{"{", 
    RowBox[{"51", ",", "90"}], "}"}], ",", 
   RowBox[{"{", 
    RowBox[{"51", ",", "96"}], "}"}], ",", 
   RowBox[{"{", 
    RowBox[{"51", ",", "98"}], "}"}], ",", 
   RowBox[{"{", 
    RowBox[{"51", ",", "99"}], "}"}], ",", 
   RowBox[{"{", 
    RowBox[{"51", ",", "100"}], "}"}], ",", 
   RowBox[{"{", 
    RowBox[{"52", ",", "7"}], "}"}], ",", 
   RowBox[{"{", 
    RowBox[{"57", ",", "14"}], "}"}], ",", 
   RowBox[{"{", 
    RowBox[{"57", ",", "51"}], "}"}], ",", 
   RowBox[{"{", 
    RowBox[{"57", ",", "68"}], "}"}], ",", 
   RowBox[{"{", 
    RowBox[{"59", ",", "6"}], "}"}], ",", 
   RowBox[{"{", 
    RowBox[{"59", ",", "31"}], "}"}], ",", 
   RowBox[{"{", 
    RowBox[{"59", ",", "48"}], "}"}], ",", 
   RowBox[{"{", 
    RowBox[{"59", ",", "61"}], "}"}], ",", 
   RowBox[{"{", 
    RowBox[{"59", ",", "64"}], "}"}], ",", 
   RowBox[{"{", 
    RowBox[{"59", ",", "88"}], "}"}], ",", 
   RowBox[{"{", 
    RowBox[{"61", ",", "9"}], "}"}], ",", 
   RowBox[{"{", 
    RowBox[{"61", ",", "10"}], "}"}], ",", 
   RowBox[{"{", 
    RowBox[{"61", ",", "14"}], "}"}], ",", 
   RowBox[{"{", 
    RowBox[{"61", ",", "51"}], "}"}], ",", 
   RowBox[{"{", 
    RowBox[{"61", ",", "59"}], "}"}], ",", 
   RowBox[{"{", 
    RowBox[{"62", ",", "16"}], "}"}], ",", 
   RowBox[{"{", 
    RowBox[{"63", ",", "16"}], "}"}], ",", 
   RowBox[{"{", 
    RowBox[{"64", ",", "14"}], "}"}], ",", 
   RowBox[{"{", 
    RowBox[{"64", ",", "51"}], "}"}], ",", 
   RowBox[{"{", 
    RowBox[{"67", ",", "4"}], "}"}], ",", 
   RowBox[{"{", 
    RowBox[{"67", ",", "5"}], "}"}], ",", 
   RowBox[{"{", 
    RowBox[{"67", ",", "7"}], "}"}], ",", 
   RowBox[{"{", 
    RowBox[{"67", ",", "8"}], "}"}], ",", 
   RowBox[{"{", 
    RowBox[{"67", ",", "15"}], "}"}], ",", 
   RowBox[{"{", 
    RowBox[{"67", ",", "18"}], "}"}], ",", 
   RowBox[{"{", 
    RowBox[{"67", ",", "19"}], "}"}], ",", 
   RowBox[{"{", 
    RowBox[{"67", ",", "32"}], "}"}], ",", 
   RowBox[{"{", 
    RowBox[{"67", ",", "36"}], "}"}], ",", 
   RowBox[{"{", 
    RowBox[{"67", ",", "38"}], "}"}], ",", 
   RowBox[{"{", 
    RowBox[{"67", ",", "40"}], "}"}], ",", 
   RowBox[{"{", 
    RowBox[{"67", ",", "42"}], "}"}], ",", 
   RowBox[{"{", 
    RowBox[{"67", ",", "46"}], "}"}], ",", 
   RowBox[{"{", 
    RowBox[{"67", ",", "48"}], "}"}], ",", 
   RowBox[{"{", 
    RowBox[{"67", ",", "52"}], "}"}], ",", 
   RowBox[{"{", 
    RowBox[{"67", ",", "57"}], "}"}], ",", 
   RowBox[{"{", 
    RowBox[{"67", ",", "62"}], "}"}], ",", 
   RowBox[{"{", 
    RowBox[{"67", ",", "72"}], "}"}], ",", 
   RowBox[{"{", 
    RowBox[{"67", ",", "73"}], "}"}], ",", 
   RowBox[{"{", 
    RowBox[{"67", ",", "81"}], "}"}], ",", 
   RowBox[{"{", 
    RowBox[{"67", ",", "82"}], "}"}], ",", 
   RowBox[{"{", 
    RowBox[{"67", ",", "84"}], "}"}], ",", 
   RowBox[{"{", 
    RowBox[{"68", ",", "1"}], "}"}], ",", 
   RowBox[{"{", 
    RowBox[{"68", ",", "4"}], "}"}], ",", 
   RowBox[{"{", 
    RowBox[{"68", ",", "6"}], "}"}], ",", 
   RowBox[{"{", 
    RowBox[{"68", ",", "9"}], "}"}], ",", 
   RowBox[{"{", 
    RowBox[{"68", ",", "10"}], "}"}], ",", 
   RowBox[{"{", 
    RowBox[{"68", ",", "14"}], "}"}], ",", 
   RowBox[{"{", 
    RowBox[{"68", ",", "32"}], "}"}], ",", 
   RowBox[{"{", 
    RowBox[{"68", ",", "34"}], "}"}], ",", 
   RowBox[{"{", 
    RowBox[{"68", ",", "46"}], "}"}], ",", 
   RowBox[{"{", 
    RowBox[{"68", ",", "47"}], "}"}], ",", 
   RowBox[{"{", 
    RowBox[{"68", ",", "49"}], "}"}], ",", 
   RowBox[{"{", 
    RowBox[{"68", ",", "50"}], "}"}], ",", 
   RowBox[{"{", 
    RowBox[{"68", ",", "51"}], "}"}], ",", 
   RowBox[{"{", 
    RowBox[{"68", ",", "57"}], "}"}], ",", 
   RowBox[{"{", 
    RowBox[{"68", ",", "77"}], "}"}], ",", 
   RowBox[{"{", 
    RowBox[{"68", ",", "80"}], "}"}], ",", 
   RowBox[{"{", 
    RowBox[{"68", ",", "85"}], "}"}], ",", 
   RowBox[{"{", 
    RowBox[{"68", ",", "87"}], "}"}], ",", 
   RowBox[{"{", 
    RowBox[{"68", ",", "88"}], "}"}], ",", 
   RowBox[{"{", 
    RowBox[{"68", ",", "98"}], "}"}], ",", 
   RowBox[{"{", 
    RowBox[{"70", ",", "16"}], "}"}], ",", 
   RowBox[{"{", 
    RowBox[{"70", ",", "29"}], "}"}], ",", 
   RowBox[{"{", 
    RowBox[{"70", ",", "39"}], "}"}], ",", 
   RowBox[{"{", 
    RowBox[{"70", ",", "56"}], "}"}], ",", 
   RowBox[{"{", 
    RowBox[{"70", ",", "84"}], "}"}], ",", 
   RowBox[{"{", 
    RowBox[{"70", ",", "86"}], "}"}], ",", 
   RowBox[{"{", 
    RowBox[{"72", ",", "1"}], "}"}], ",", 
   RowBox[{"{", 
    RowBox[{"72", ",", "6"}], "}"}], ",", 
   RowBox[{"{", 
    RowBox[{"72", ",", "9"}], "}"}], ",", 
   RowBox[{"{", 
    RowBox[{"72", ",", "14"}], "}"}], ",", 
   RowBox[{"{", 
    RowBox[{"72", ",", "32"}], "}"}], ",", 
   RowBox[{"{", 
    RowBox[{"72", ",", "34"}], "}"}], ",", 
   RowBox[{"{", 
    RowBox[{"72", ",", "51"}], "}"}], ",", 
   RowBox[{"{", 
    RowBox[{"72", ",", "57"}], "}"}], ",", 
   RowBox[{"{", 
    RowBox[{"72", ",", "87"}], "}"}], ",", 
   RowBox[{"{", 
    RowBox[{"73", ",", "19"}], "}"}], ",", 
   RowBox[{"{", 
    RowBox[{"73", ",", "41"}], "}"}], ",", 
   RowBox[{"{", 
    RowBox[{"73", ",", "81"}], "}"}], ",", 
   RowBox[{"{", 
    RowBox[{"77", ",", "14"}], "}"}], ",", 
   RowBox[{"{", 
    RowBox[{"77", ",", "51"}], "}"}], ",", 
   RowBox[{"{", 
    RowBox[{"80", ",", "14"}], "}"}], ",", 
   RowBox[{"{", 
    RowBox[{"80", ",", "51"}], "}"}], ",", 
   RowBox[{"{", 
    RowBox[{"81", ",", "3"}], "}"}], ",", 
   RowBox[{"{", 
    RowBox[{"81", ",", "5"}], "}"}], ",", 
   RowBox[{"{", 
    RowBox[{"81", ",", "11"}], "}"}], ",", 
   RowBox[{"{", 
    RowBox[{"81", ",", "13"}], "}"}], ",", 
   RowBox[{"{", 
    RowBox[{"81", ",", "18"}], "}"}], ",", 
   RowBox[{"{", 
    RowBox[{"81", ",", "19"}], "}"}], ",", 
   RowBox[{"{", 
    RowBox[{"81", ",", "22"}], "}"}], ",", 
   RowBox[{"{", 
    RowBox[{"81", ",", "26"}], "}"}], ",", 
   RowBox[{"{", 
    RowBox[{"81", ",", "27"}], "}"}], ",", 
   RowBox[{"{", 
    RowBox[{"81", ",", "33"}], "}"}], ",", 
   RowBox[{"{", 
    RowBox[{"81", ",", "35"}], "}"}], ",", 
   RowBox[{"{", 
    RowBox[{"81", ",", "37"}], "}"}], ",", 
   RowBox[{"{", 
    RowBox[{"81", ",", "40"}], "}"}], ",", 
   RowBox[{"{", 
    RowBox[{"81", ",", "43"}], "}"}], ",", 
   RowBox[{"{", 
    RowBox[{"81", ",", "65"}], "}"}], ",", 
   RowBox[{"{", 
    RowBox[{"81", ",", "67"}], "}"}], ",", 
   RowBox[{"{", 
    RowBox[{"81", ",", "75"}], "}"}], ",", 
   RowBox[{"{", 
    RowBox[{"81", ",", "79"}], "}"}], ",", 
   RowBox[{"{", 
    RowBox[{"81", ",", "80"}], "}"}], ",", 
   RowBox[{"{", 
    RowBox[{"81", ",", "97"}], "}"}], ",", 
   RowBox[{"{", 
    RowBox[{"82", ",", "19"}], "}"}], ",", 
   RowBox[{"{", 
    RowBox[{"83", ",", "19"}], "}"}], ",", 
   RowBox[{"{", 
    RowBox[{"83", ",", "41"}], "}"}], ",", 
   RowBox[{"{", 
    RowBox[{"83", ",", "53"}], "}"}], ",", 
   RowBox[{"{", 
    RowBox[{"83", ",", "73"}], "}"}], ",", 
   RowBox[{"{", 
    RowBox[{"83", ",", "81"}], "}"}], ",", 
   RowBox[{"{", 
    RowBox[{"84", ",", "1"}], "}"}], ",", 
   RowBox[{"{", 
    RowBox[{"84", ",", "8"}], "}"}], ",", 
   RowBox[{"{", 
    RowBox[{"84", ",", "16"}], "}"}], ",", 
   RowBox[{"{", 
    RowBox[{"84", ",", "17"}], "}"}], ",", 
   RowBox[{"{", 
    RowBox[{"84", ",", "19"}], "}"}], ",", 
   RowBox[{"{", 
    RowBox[{"84", ",", "32"}], "}"}], ",", 
   RowBox[{"{", 
    RowBox[{"84", ",", "41"}], "}"}], ",", 
   RowBox[{"{", 
    RowBox[{"84", ",", "52"}], "}"}], ",", 
   RowBox[{"{", 
    RowBox[{"84", ",", "53"}], "}"}], ",", 
   RowBox[{"{", 
    RowBox[{"84", ",", "58"}], "}"}], ",", 
   RowBox[{"{", 
    RowBox[{"84", ",", "60"}], "}"}], ",", 
   RowBox[{"{", 
    RowBox[{"84", ",", "67"}], "}"}], ",", 
   RowBox[{"{", 
    RowBox[{"84", ",", "68"}], "}"}], ",", 
   RowBox[{"{", 
    RowBox[{"84", ",", "70"}], "}"}], ",", 
   RowBox[{"{", 
    RowBox[{"84", ",", "75"}], "}"}], ",", 
   RowBox[{"{", 
    RowBox[{"84", ",", "83"}], "}"}], ",", 
   RowBox[{"{", 
    RowBox[{"84", ",", "89"}], "}"}], ",", 
   RowBox[{"{", 
    RowBox[{"84", ",", "98"}], "}"}], ",", 
   RowBox[{"{", 
    RowBox[{"87", ",", "5"}], "}"}], ",", 
   RowBox[{"{", 
    RowBox[{"87", ",", "7"}], "}"}], ",", 
   RowBox[{"{", 
    RowBox[{"87", ",", "9"}], "}"}], ",", 
   RowBox[{"{", 
    RowBox[{"87", ",", "10"}], "}"}], ",", 
   RowBox[{"{", 
    RowBox[{"87", ",", "14"}], "}"}], ",", 
   RowBox[{"{", 
    RowBox[{"87", ",", "28"}], "}"}], ",", 
   RowBox[{"{", 
    RowBox[{"87", ",", "34"}], "}"}], ",", 
   RowBox[{"{", 
    RowBox[{"87", ",", "51"}], "}"}], ",", 
   RowBox[{"{", 
    RowBox[{"87", ",", "52"}], "}"}], ",", 
   RowBox[{"{", 
    RowBox[{"87", ",", "68"}], "}"}], ",", 
   RowBox[{"{", 
    RowBox[{"87", ",", "72"}], "}"}], ",", 
   RowBox[{"{", 
    RowBox[{"87", ",", "76"}], "}"}], ",", 
   RowBox[{"{", 
    RowBox[{"87", ",", "94"}], "}"}], ",", 
   RowBox[{"{", 
    RowBox[{"87", ",", "99"}], "}"}], ",", 
   RowBox[{"{", 
    RowBox[{"88", ",", "14"}], "}"}], ",", 
   RowBox[{"{", 
    RowBox[{"88", ",", "51"}], "}"}], ",", 
   RowBox[{"{", 
    RowBox[{"90", ",", "9"}], "}"}], ",", 
   RowBox[{"{", 
    RowBox[{"90", ",", "14"}], "}"}], ",", 
   RowBox[{"{", 
    RowBox[{"90", ",", "51"}], "}"}], ",", 
   RowBox[{"{", 
    RowBox[{"91", ",", "13"}], "}"}], ",", 
   RowBox[{"{", 
    RowBox[{"93", ",", "14"}], "}"}], ",", 
   RowBox[{"{", 
    RowBox[{"93", ",", "51"}], "}"}], ",", 
   RowBox[{"{", 
    RowBox[{"94", ",", "10"}], "}"}], ",", 
   RowBox[{"{", 
    RowBox[{"94", ",", "13"}], "}"}], ",", 
   RowBox[{"{", 
    RowBox[{"94", ",", "14"}], "}"}], ",", 
   RowBox[{"{", 
    RowBox[{"94", ",", "19"}], "}"}], ",", 
   RowBox[{"{", 
    RowBox[{"94", ",", "32"}], "}"}], ",", 
   RowBox[{"{", 
    RowBox[{"94", ",", "51"}], "}"}], ",", 
   RowBox[{"{", 
    RowBox[{"96", ",", "14"}], "}"}], ",", 
   RowBox[{"{", 
    RowBox[{"96", ",", "51"}], "}"}], ",", 
   RowBox[{"{", 
    RowBox[{"97", ",", "48"}], "}"}], ",", 
   RowBox[{"{", 
    RowBox[{"98", ",", "9"}], "}"}], ",", 
   RowBox[{"{", 
    RowBox[{"98", ",", "14"}], "}"}], ",", 
   RowBox[{"{", 
    RowBox[{"98", ",", "51"}], "}"}], ",", 
   RowBox[{"{", 
    RowBox[{"98", ",", "68"}], "}"}], ",", 
   RowBox[{"{", 
    RowBox[{"98", ",", "75"}], "}"}], ",", 
   RowBox[{"{", 
    RowBox[{"99", ",", "14"}], "}"}], ",", 
   RowBox[{"{", 
    RowBox[{"99", ",", "51"}], "}"}]}], "}"}]], "Output",
 CellChangeTimes->{3.583283112111055*^9}]
}, Open  ]]
}, Open  ]],

Cell[CellGroupData[{

Cell["\<\
General graph analysis of significant correlations\
\>", "Section",
 CellChangeTimes->{{3.5832795537246695`*^9, 3.583279574570162*^9}, {
  3.5832798660599356`*^9, 3.583279868872622*^9}}],

Cell[CellGroupData[{

Cell[BoxData[
 RowBox[{"ReceptorNames", "=", "ReceptorListGenes"}]], "Input",
 CellChangeTimes->{{3.572797675083727*^9, 3.5727977011867523`*^9}}],

Cell[BoxData[
 RowBox[{"{", 
  RowBox[{"\<\"GRM1\"\>", ",", "\<\"GRM2\"\>", ",", "\<\"GRM3\"\>", 
   ",", "\<\"GRM4\"\>", ",", "\<\"GRM5\"\>", ",", "\<\"GRM6\"\>", 
   ",", "\<\"GRM7\"\>", ",", "\<\"GRM8\"\>", ",", "\<\"GABBR1\"\>", 
   ",", "\<\"GABBR2\"\>", ",", "\<\"DRD1\"\>", ",", "\<\"DRD2\"\>", 
   ",", "\<\"DRD3\"\>", ",", "\<\"DRD4\"\>", ",", "\<\"DRD5\"\>", 
   ",", "\<\"ADRA1A\"\>", ",", "\<\"ADRA1B\"\>", ",", "\<\"ADRA1D\"\>", 
   ",", "\<\"ADRA2A\"\>", ",", "\<\"ADRA2B\"\>", ",", "\<\"ADRA2C\"\>", 
   ",", "\<\"ADRB1\"\>", ",", "\<\"ADRB2\"\>", ",", "\<\"ADRB3\"\>", 
   ",", "\<\"HTR1A\"\>", ",", "\<\"HTR1B\"\>", ",", "\<\"HTR1D\"\>", 
   ",", "\<\"HTR1E\"\>", ",", "\<\"HTR1F\"\>", ",", "\<\"HTR2A\"\>", 
   ",", "\<\"HTR2B\"\>", ",", "\<\"HTR2C\"\>", ",", "\<\"HTR4\"\>", 
   ",", "\<\"HTR5A\"\>", ",", "\<\"HTR6\"\>", ",", "\<\"HTR7\"\>", 
   ",", "\<\"CHRM1\"\>", ",", "\<\"CHRM2\"\>", ",", "\<\"CHRM3\"\>", 
   ",", "\<\"CHRM4\"\>", ",", "\<\"CHRM5\"\>", ",", "\<\"HRH1\"\>", 
   ",", "\<\"HRH2\"\>", ",", "\<\"HRH3\"\>", ",", "\<\"HRH4\"\>", 
   ",", "\<\"BDKRB1\"\>", ",", "\<\"BDKRB2\"\>", ",", "\<\"CCKAR\"\>", 
   ",", "\<\"CCKBR\"\>", ",", "\<\"CRHR1\"\>", ",", "\<\"CRHR2\"\>", 
   ",", "\<\"GALR1\"\>", ",", "\<\"GALR2\"\>", ",", "\<\"GALR3\"\>", 
   ",", "\<\"MCHR1\"\>", ",", "\<\"MCHR2\"\>", ",", "\<\"MC1R\"\>", 
   ",", "\<\"MC2R\"\>", ",", "\<\"MC3R\"\>", ",", "\<\"MC4R\"\>", 
   ",", "\<\"MC5R\"\>", ",", "\<\"NPY1R\"\>", ",", "\<\"NPY2R\"\>", 
   ",", "\<\"PPYR1\"\>", ",", "\<\"NPY5R\"\>", ",", "\<\"NPY6R\"\>", 
   ",", "\<\"NTSR1\"\>", ",", "\<\"NTSR2\"\>", ",", "\<\"OPRM1\"\>", 
   ",", "\<\"OPRD1\"\>", ",", "\<\"OPRK1\"\>", ",", "\<\"OPRL1\"\>", 
   ",", "\<\"HCRTR1\"\>", ",", "\<\"HCRTR1\"\>", ",", "\<\"OXTR\"\>", 
   ",", "\<\"SSTR1\"\>", ",", "\<\"SSTR2\"\>", ",", "\<\"SSTR3\"\>", 
   ",", "\<\"SSTR4\"\>", ",", "\<\"SSTR5\"\>", ",", "\<\"TACR1\"\>", 
   ",", "\<\"TACR2\"\>", ",", "\<\"TACR3\"\>", ",", "\<\"TRHR\"\>", 
   ",", "\<\"VIPR1\"\>", ",", "\<\"VIPR2\"\>", ",", "\<\"AVPR1A\"\>", 
   ",", "\<\"AVPR1B\"\>", ",", "\<\"AVPR2\"\>", ",", "\<\"ADORA1\"\>", 
   ",", "\<\"ADORA2A\"\>", ",", "\<\"ADORA2B\"\>", ",", "\<\"ADORA3\"\>", 
   ",", "\<\"P2RY1\"\>", ",", "\<\"P2RY2\"\>", ",", "\<\"P2RY4\"\>", 
   ",", "\<\"P2RY6\"\>", ",", "\<\"P2RY11\"\>", ",", "\<\"CNR1\"\>", 
   ",", "\<\"CNR2\"\>"}], "}"}]], "Output",
 CellChangeTimes->{3.5832831121266546`*^9}]
}, Open  ]],

Cell[CellGroupData[{

Cell[BoxData[{
 RowBox[{
  RowBox[{"ReceptorNamesMap", "=", 
   RowBox[{"Table", "[", 
    RowBox[{
     RowBox[{"i", "\[Rule]", 
      RowBox[{"ReceptorNames", "[", 
       RowBox[{"[", "i", "]"}], "]"}]}], ",", 
     RowBox[{"{", 
      RowBox[{"i", ",", "1", ",", "ReceptorN"}], "}"}]}], "]"}]}], 
  ";"}], "\[IndentingNewLine]", 
 RowBox[{"AdjacencyGraph", "[", 
  RowBox[{"SignReceptorCorr", ",", 
   RowBox[{"VertexLabels", "\[Rule]", "ReceptorNamesMap"}], ",", 
   RowBox[{"VertexStyle", "\[Rule]", "Black"}], ",", 
   RowBox[{"VertexSize", "\[Rule]", "Large"}], ",", " ", 
   RowBox[{"EdgeStyle", "\[Rule]", 
    RowBox[{"RGBColor", "[", 
     RowBox[{"0.5", ",", "0.5", ",", "0.5"}], "]"}]}], ",", 
   RowBox[{"ImageSize", "\[Rule]", "500"}], ",", 
   RowBox[{"ImagePadding", "\[Rule]", "50"}]}], "]"}]}], "Input",
 CellChangeTimes->{{3.5727134432619143`*^9, 3.5727134445879164`*^9}, {
   3.572713904928216*^9, 3.572713906067018*^9}, 3.5727139709564233`*^9}],

Cell[BoxData[
 GraphicsBox[
  NamespaceBox["NetworkGraphics",
   DynamicModuleBox[{Typeset`graph = HoldComplete[
     Graph[{1, 2, 3, 4, 5, 6, 7, 8, 9, 10, 11, 12, 13, 14, 15, 16, 17, 18, 19,
       20, 21, 22, 23, 24, 25, 26, 27, 28, 29, 30, 31, 32, 33, 34, 35, 36, 37,
       38, 39, 40, 41, 42, 43, 44, 45, 46, 47, 48, 49, 50, 51, 52, 53, 54, 55,
       56, 57, 58, 59, 60, 61, 62, 63, 64, 65, 66, 67, 68, 69, 70, 71, 72, 73,
       74, 75, 76, 77, 78, 79, 80, 81, 82, 83, 84, 85, 86, 87, 88, 89, 90, 91,
       92, 93, 94, 95, 96, 97, 98, 99, 100}, {Null, 
       SparseArray[Automatic, {100, 100}, 0, {1, {CompressedData["
1:eJwlzj0oxAEcxvGv18N5O/xZrn9uUGL0MkidYpBBoUiKKCvdTlJXBkWhqxOj
yGY1OSwmyiCpK92kTJJCV77lV5/h6XmGX2JpdXKlBFjm/8aU0YPaLeaUVV5h
KQwqpQsVFZZBv9La052CcujWrLJ6VkeFWUd6U1clLOpYr4pGYEIZ3SpSBVPa
15OCavc60bt6amBau3pRGIVxHaqgTw3Uwrqu9K3hOn9UTnnF6yGptG70o6EG
2FZOv+pshBkdKK94DBZ0pg/1NcGGLlVUbzNs6lpfSrbAmk51r1gAI0rpXAUl
WmFeW3pUrA1GtaM/1mk5aA==
          "], CompressedData["
1:eJyFWFtbWtkSVDReUQQFxaioifEyAQSFKII31GgEjagoooKY9/kn5zefru5e
a6+NM9885SHupi/VVdVrqfN3rRPo6en533RPTy/9G+gfGBwaHhkNjoUik9HY
9Ex89vP8wuLS8pev31bX1jf++p5Kb2ay27kfu8X9g6Pj8unFr8tK9er3Te32
vv7w2Hh+eW213zrvf3r7+j9RLAoVCkck0pxGWtFQyVQakXZ2C3v7B4cU7OT0
7Oc5x7umgPf1xtMLBXv/E0Ao5BSOTE5RLEqKYi190UDbeYqxt3+E788rtbv6
w1MTebx1/vQG+lAQJzFpv6QsbBJaD0IUOQvkcGGTuL1DWU1TVaCPS0ImUW4O
52GCpbJIBY3hSi4rFILSoWxe35BK/+DIaAjNiC8kujuBLHYLJfr29Iw7WsMP
P9l2BtBPHc0Ed9TUYn89nTVlHB2faBW2CErhvZcaOTgcRAqaO6VhJptM8VgL
xdI+fe7rwf1DQ7rZPzg0Gl78uvpXKpPN7+xSkZTo7f1jo9lGijSl4Bhyi3Nm
1ORV5JXhvCgq96RKH9Tpi+dW29aFpMKRKaeoFS3JzGZPqmKAVKq3wEZTSqLv
MZNxAcf0DAFWmvttbZ07m8luSYxCkUHWPd5Gk7ECyH4aHBmPTBFY5xaXV9YV
HMX9wyP66LJ2Fxyb/Yx2r21u5/eKNKmfiHRzp0UMjQaliBlThZ1w0qwNsrCV
+PKg5RHMDk5Nxze+H5Z/XVava09cH8YeilB3MDLBDQVNZwT4QC1Fq1TRV0Bf
gG/2j8DqS2rZzcosoNNeyanGwV5ab7zKwanE8hoAtls6PqneN186732MRNoq
zGw+gbBr1O8MVqBweMGkIHPiGF4+Ie6wTYYmzZkA/2h1maF7eXVNXWk0hU/k
e/5cVs+BiaBER1xyiISQxpT0ZHEiJDLBQzLM5ltCiUMtlSDn7nzQDcVJ4NMQ
CDI6PZtYFJwlU5uZXH6nUDo0AKtyAXf3DVCYOw/+/di0M4xVpqEMk4eQUFnh
UanWuAIX6qPB8ZCi7POcLHAXyPK8xAddYOdkmi498zQ0GLGzhnIjMVi9OFca
5LXV+WP2jucR42YuLfM4GAG7BQJU2VRxc1+nKaB5dl/tws/xd9SCdGbbw3P5
FAO8YfpF/R4Hcg+VAOfmlf60g1vbhissCi4uKzQ/UCk1sf02MBQMT04R+nhu
SZ3aPo3tDAVe66jb4GtHC3V/FjwhFMTmzD6f/USdhi4xMv/cnUYLN2LudgcN
a9uURTgeZPCcygiYlQguzjWv49dRKxqFTbtTTpUWk1JIfzlrGqwhQ6N1BBAg
VYHKY+XvBR74wU9cfBC0OiW1M6v6BGvLJbRuOmvotkgDCCjjIUe2liROOrOV
06Fj5gqXq2t2EzJ200FOBbyxgKXz6Sbj9PBjDrT6Ly0XOcMudEQ6lT+83cMQ
CHvUU0MevhmyAQF72dX7sHn+TLr2zsfLXI+xAmsbpqt5ZmSZkGuH2NS8d3HJ
ByfQTSYOpm4AKt2Ed6cpnMs/KNdG0oZihSg7voZtTUv2JDg2QaI1v4CvNjJZ
/vMDOKlqHXIUABwjIs7iOChLYNFSJrOLEWRhWh8OfYbU9aNJabxB4UdNdRxU
vzWR0jOfEUxZF8jUWT7lllkHSKW2O739A4RiFCHskZJhUaknPuPKuGnBLw0M
fxDgxGKX8csad8Kqc6Yrqd5EnKyk39WKrk7IMtAuqDE/95w5GmH7EIxNL3xd
Wd/MHeMP6D/VWnYzlDWGDErXhKmzFM+P/HRUqu6TMZkzY1pFFYgulg4w6jNn
REruyhTG6YyHp8y9kGB/oHMWtuH9Eo98rcPhGJ6dtPISg1+yEgt92dlVdWF/
cM0ZgGbePZuF72bi4o35U6e3+R/mVjk1SKtZiXrxNvw/bw4F2549Of794pDd
AeOo2SDY0d44a8NzeGzwxgT6RseJVuYXYF+3Cc0nbFJv76jMt17xD4ThSFTQ
033WKRGf2PJEz56h+ANDk7GZ2cQXyiCdyxfY6ciJgaRVMw0zjblkn7Aq7TGT
Q0xV5SWQbVuuFNpU0H3MYzYxSZviVx2faLtWf2Agvgf6iY3swtGPi2Yl0xlZ
M5xYx4Iexo4MzkfMPqX6h9xpaFapcakZUuXcDfpkDebdS08E2F4jpUP/NsjC
swYLjoITDm2wVSanSVnkfmCZsIn67a2RW5q/jNhhS+/C29zOQVd4xOY8hMt+
ER5HA4ap73poGFuW1dU/ws78vq0/PrXf9GpTOY2zGK7QH8NP/djFD7B/u76F
Br91cHcKdUlrZ/w7gdFubvOvlFRlwKaMq+dXu9Jj9iXBf3YnDS680+pDU+39
Siw3FeUQRsBV5bZYRbQ9rLtswu4fxH4rw4ElJyKSg1LcupmqfC5m2f/zTetD
BGPow0QkKm5G9NCYCKDD5GGdtxoJ5NJtAcShuY7GkLYBWtE9ijydrbML6EAW
eTTwEpOGeEWjCLEpw/3qjTAYyaWOxx63qmFX45c/XiUqAUfKW4QO0x/7aMQ4
CWprfPeIAKugEuKS72ND99dY1pCcVz6XYOjNr42ijM+OQ1B8TM+IUH+Fu7O3
u5xV0L9flauaujrP4vM5HLVe2X9LeUvPfXSdKrfA5tAvixKyTxndMkrIOPA/
ldWsTyCUYlkAL/la3kEU4PT1Xsm4pIpalafXlnPqhBQD2LCEAUHSeSMrFHEq
nTsmBXbt2V7GavaDjvqqgqYzGkEkD884VwJpSp0dBOnmUCgWN3wPCOe8e658
cfmb39Je2IgNj0Af+CVt+csqDymbF3dwSsi6b7y2cTuYqqwecFVAhT3Z960r
qRotffIQSbfUqFzscXlx+LYqeOTc9vah3uessLABeHuhFuBHwzjWzOvpCjhO
G7B3eETtv7mtP6D1eHMaDUdts/ie+K5uY4c9obmK8HAmDGBshlgMGpc4g+/J
lG4ar4mdEX/27H+Ypa6oxIFJ3ZPWnKI/HQfMMmndzdCIXfW5xWXzAiI2USEC
AvXuMPsx5hadmcUJx6jMMqSxE8enclXgGcy5mr3Rzc1/eDQ1j1cl82biHF38
evzaehdYUcLhSYG1otpHSweCafchmyGgVwPGaV6e5+ZZtCgDfddktUOxtIfy
/m3PfmajcMR7lfQeiywhume4eY806Ps/FH2qsg==
          "]}, Pattern}]}, {EdgeStyle -> {
         RGBColor[0.5, 0.5, 0.5]}, ImagePadding -> 50, ImageSize -> 500, 
       VertexLabels -> {
        35 -> "HTR6", 69 -> "OPRM1", 7 -> "GRM7", 10 -> "GABBR2", 75 -> 
         "OXTR", 81 -> "TACR1", 16 -> "ADRA1A", 79 -> "SSTR4", 53 -> "GALR2", 
         48 -> "CCKAR", 97 -> "P2RY6", 63 -> "NPY2R", 74 -> "HCRTR1", 59 -> 
         "MC3R", 71 -> "OPRK1", 61 -> "MC5R", 93 -> "ADORA3", 87 -> "AVPR1A", 
         76 -> "SSTR1", 52 -> "GALR1", 83 -> "TACR3", 82 -> "TACR2", 18 -> 
         "ADRA1D", 58 -> "MC2R", 31 -> "HTR2B", 55 -> "MCHR1", 41 -> "CHRM5", 
         27 -> "HTR1D", 96 -> "P2RY4", 22 -> "ADRB1", 56 -> "MCHR2", 73 -> 
         "HCRTR1", 9 -> "GABBR1", 42 -> "HRH1", 45 -> "HRH4", 98 -> "P2RY11", 
         32 -> "HTR2C", 23 -> "ADRB2", 92 -> "ADORA2B", 91 -> "ADORA2A", 51 -> 
         "CRHR2", 95 -> "P2RY2", 84 -> "TRHR", 29 -> "HTR1F", 43 -> "HRH2", 
         28 -> "HTR1E", 60 -> "MC4R", 17 -> "ADRA1B", 25 -> "HTR1A", 15 -> 
         "DRD5", 14 -> "DRD4", 24 -> "ADRB3", 66 -> "NPY6R", 85 -> "VIPR1", 
         50 -> "CRHR1", 1 -> "GRM1", 49 -> "CCKBR", 2 -> "GRM2", 44 -> "HRH3",
          65 -> "NPY5R", 20 -> "ADRA2B", 13 -> "DRD3", 72 -> "OPRL1", 86 -> 
         "VIPR2", 89 -> "AVPR2", 3 -> "GRM3", 37 -> "CHRM1", 54 -> "GALR3", 
         94 -> "P2RY1", 26 -> "HTR1B", 90 -> "ADORA1", 38 -> "CHRM2", 39 -> 
         "CHRM3", 46 -> "BDKRB1", 70 -> "OPRD1", 6 -> "GRM6", 99 -> "CNR1", 
         47 -> "BDKRB2", 33 -> "HTR4", 80 -> "SSTR5", 68 -> "NTSR2", 4 -> 
         "GRM4", 21 -> "ADRA2C", 36 -> "HTR7", 78 -> "SSTR3", 40 -> "CHRM4", 
         30 -> "HTR2A", 64 -> "PPYR1", 5 -> "GRM5", 57 -> "MC1R", 88 -> 
         "AVPR1B", 34 -> "HTR5A", 12 -> "DRD2", 19 -> "ADRA2A", 8 -> "GRM8", 
         67 -> "NTSR1", 100 -> "CNR2", 77 -> "SSTR2", 11 -> "DRD1", 62 -> 
         "NPY1R"}, VertexSize -> {Large}, VertexStyle -> {
         GrayLevel[0]}}]], Typeset`boxes, Typeset`boxes$s2d = 
    GraphicsGroupBox[{{
       Directive[
        Opacity[0.7], 
        Hue[0.6, 0.7, 0.5]], 
       StyleBox[
        LineBox[{
          DynamicLocation["VertexID$1", Automatic, Center], 
          DynamicLocation["VertexID$2", Automatic, Center]}], 
        RGBColor[0.5, 0.5, 0.5], StripOnInput -> False], 
       StyleBox[
        LineBox[{
          DynamicLocation["VertexID$1", Automatic, Center], 
          DynamicLocation["VertexID$4", Automatic, Center]}], 
        RGBColor[0.5, 0.5, 0.5], StripOnInput -> False], 
       StyleBox[
        LineBox[{
          DynamicLocation["VertexID$1", Automatic, Center], 
          DynamicLocation["VertexID$6", Automatic, Center]}], 
        RGBColor[0.5, 0.5, 0.5], StripOnInput -> False], 
       StyleBox[
        LineBox[{
          DynamicLocation["VertexID$1", Automatic, Center], 
          DynamicLocation["VertexID$7", Automatic, Center]}], 
        RGBColor[0.5, 0.5, 0.5], StripOnInput -> False], 
       StyleBox[
        LineBox[{
          DynamicLocation["VertexID$1", Automatic, Center], 
          DynamicLocation["VertexID$8", Automatic, Center]}], 
        RGBColor[0.5, 0.5, 0.5], StripOnInput -> False], 
       StyleBox[
        LineBox[{
          DynamicLocation["VertexID$1", Automatic, Center], 
          DynamicLocation["VertexID$9", Automatic, Center]}], 
        RGBColor[0.5, 0.5, 0.5], StripOnInput -> False], 
       StyleBox[
        LineBox[{
          DynamicLocation["VertexID$1", Automatic, Center], 
          DynamicLocation["VertexID$10", Automatic, Center]}], 
        RGBColor[0.5, 0.5, 0.5], StripOnInput -> False], 
       StyleBox[
        LineBox[{
          DynamicLocation["VertexID$1", Automatic, Center], 
          DynamicLocation["VertexID$11", Automatic, Center]}], 
        RGBColor[0.5, 0.5, 0.5], StripOnInput -> False], 
       StyleBox[
        LineBox[{
          DynamicLocation["VertexID$1", Automatic, Center], 
          DynamicLocation["VertexID$12", Automatic, Center]}], 
        RGBColor[0.5, 0.5, 0.5], StripOnInput -> False], 
       StyleBox[
        LineBox[{
          DynamicLocation["VertexID$1", Automatic, Center], 
          DynamicLocation["VertexID$13", Automatic, Center]}], 
        RGBColor[0.5, 0.5, 0.5], StripOnInput -> False], 
       StyleBox[
        LineBox[{
          DynamicLocation["VertexID$1", Automatic, Center], 
          DynamicLocation["VertexID$15", Automatic, Center]}], 
        RGBColor[0.5, 0.5, 0.5], StripOnInput -> False], 
       StyleBox[
        LineBox[{
          DynamicLocation["VertexID$1", Automatic, Center], 
          DynamicLocation["VertexID$18", Automatic, Center]}], 
        RGBColor[0.5, 0.5, 0.5], StripOnInput -> False], 
       StyleBox[
        LineBox[{
          DynamicLocation["VertexID$1", Automatic, Center], 
          DynamicLocation["VertexID$19", Automatic, Center]}], 
        RGBColor[0.5, 0.5, 0.5], StripOnInput -> False], 
       StyleBox[
        LineBox[{
          DynamicLocation["VertexID$1", Automatic, Center], 
          DynamicLocation["VertexID$21", Automatic, Center]}], 
        RGBColor[0.5, 0.5, 0.5], StripOnInput -> False], 
       StyleBox[
        LineBox[{
          DynamicLocation["VertexID$1", Automatic, Center], 
          DynamicLocation["VertexID$22", Automatic, Center]}], 
        RGBColor[0.5, 0.5, 0.5], StripOnInput -> False], 
       StyleBox[
        LineBox[{
          DynamicLocation["VertexID$1", Automatic, Center], 
          DynamicLocation["VertexID$23", Automatic, Center]}], 
        RGBColor[0.5, 0.5, 0.5], StripOnInput -> False], 
       StyleBox[
        LineBox[{
          DynamicLocation["VertexID$1", Automatic, Center], 
          DynamicLocation["VertexID$24", Automatic, Center]}], 
        RGBColor[0.5, 0.5, 0.5], StripOnInput -> False], 
       StyleBox[
        LineBox[{
          DynamicLocation["VertexID$1", Automatic, Center], 
          DynamicLocation["VertexID$25", Automatic, Center]}], 
        RGBColor[0.5, 0.5, 0.5], StripOnInput -> False], 
       StyleBox[
        LineBox[{
          DynamicLocation["VertexID$1", Automatic, Center], 
          DynamicLocation["VertexID$26", Automatic, Center]}], 
        RGBColor[0.5, 0.5, 0.5], StripOnInput -> False], 
       StyleBox[
        LineBox[{
          DynamicLocation["VertexID$1", Automatic, Center], 
          DynamicLocation["VertexID$27", Automatic, Center]}], 
        RGBColor[0.5, 0.5, 0.5], StripOnInput -> False], 
       StyleBox[
        LineBox[{
          DynamicLocation["VertexID$1", Automatic, Center], 
          DynamicLocation["VertexID$29", Automatic, Center]}], 
        RGBColor[0.5, 0.5, 0.5], StripOnInput -> False], 
       StyleBox[
        LineBox[{
          DynamicLocation["VertexID$1", Automatic, Center], 
          DynamicLocation["VertexID$30", Automatic, Center]}], 
        RGBColor[0.5, 0.5, 0.5], StripOnInput -> False], 
       StyleBox[
        LineBox[{
          DynamicLocation["VertexID$1", Automatic, Center], 
          DynamicLocation["VertexID$32", Automatic, Center]}], 
        RGBColor[0.5, 0.5, 0.5], StripOnInput -> False], 
       StyleBox[
        LineBox[{
          DynamicLocation["VertexID$1", Automatic, Center], 
          DynamicLocation["VertexID$33", Automatic, Center]}], 
        RGBColor[0.5, 0.5, 0.5], StripOnInput -> False], 
       StyleBox[
        LineBox[{
          DynamicLocation["VertexID$1", Automatic, Center], 
          DynamicLocation["VertexID$34", Automatic, Center]}], 
        RGBColor[0.5, 0.5, 0.5], StripOnInput -> False], 
       StyleBox[
        LineBox[{
          DynamicLocation["VertexID$1", Automatic, Center], 
          DynamicLocation["VertexID$35", Automatic, Center]}], 
        RGBColor[0.5, 0.5, 0.5], StripOnInput -> False], 
       StyleBox[
        LineBox[{
          DynamicLocation["VertexID$1", Automatic, Center], 
          DynamicLocation["VertexID$36", Automatic, Center]}], 
        RGBColor[0.5, 0.5, 0.5], StripOnInput -> False], 
       StyleBox[
        LineBox[{
          DynamicLocation["VertexID$1", Automatic, Center], 
          DynamicLocation["VertexID$38", Automatic, Center]}], 
        RGBColor[0.5, 0.5, 0.5], StripOnInput -> False], 
       StyleBox[
        LineBox[{
          DynamicLocation["VertexID$1", Automatic, Center], 
          DynamicLocation["VertexID$39", Automatic, Center]}], 
        RGBColor[0.5, 0.5, 0.5], StripOnInput -> False], 
       StyleBox[
        LineBox[{
          DynamicLocation["VertexID$1", Automatic, Center], 
          DynamicLocation["VertexID$40", Automatic, Center]}], 
        RGBColor[0.5, 0.5, 0.5], StripOnInput -> False], 
       StyleBox[
        LineBox[{
          DynamicLocation["VertexID$1", Automatic, Center], 
          DynamicLocation["VertexID$41", Automatic, Center]}], 
        RGBColor[0.5, 0.5, 0.5], StripOnInput -> False], 
       StyleBox[
        LineBox[{
          DynamicLocation["VertexID$1", Automatic, Center], 
          DynamicLocation["VertexID$42", Automatic, Center]}], 
        RGBColor[0.5, 0.5, 0.5], StripOnInput -> False], 
       StyleBox[
        LineBox[{
          DynamicLocation["VertexID$1", Automatic, Center], 
          DynamicLocation["VertexID$43", Automatic, Center]}], 
        RGBColor[0.5, 0.5, 0.5], StripOnInput -> False], 
       StyleBox[
        LineBox[{
          DynamicLocation["VertexID$1", Automatic, Center], 
          DynamicLocation["VertexID$44", Automatic, Center]}], 
        RGBColor[0.5, 0.5, 0.5], StripOnInput -> False], 
       StyleBox[
        LineBox[{
          DynamicLocation["VertexID$1", Automatic, Center], 
          DynamicLocation["VertexID$46", Automatic, Center]}], 
        RGBColor[0.5, 0.5, 0.5], StripOnInput -> False], 
       StyleBox[
        LineBox[{
          DynamicLocation["VertexID$1", Automatic, Center], 
          DynamicLocation["VertexID$47", Automatic, Center]}], 
        RGBColor[0.5, 0.5, 0.5], StripOnInput -> False], 
       StyleBox[
        LineBox[{
          DynamicLocation["VertexID$1", Automatic, Center], 
          DynamicLocation["VertexID$48", Automatic, Center]}], 
        RGBColor[0.5, 0.5, 0.5], StripOnInput -> False], 
       StyleBox[
        LineBox[{
          DynamicLocation["VertexID$1", Automatic, Center], 
          DynamicLocation["VertexID$49", Automatic, Center]}], 
        RGBColor[0.5, 0.5, 0.5], StripOnInput -> False], 
       StyleBox[
        LineBox[{
          DynamicLocation["VertexID$1", Automatic, Center], 
          DynamicLocation["VertexID$50", Automatic, Center]}], 
        RGBColor[0.5, 0.5, 0.5], StripOnInput -> False], 
       StyleBox[
        LineBox[{
          DynamicLocation["VertexID$1", Automatic, Center], 
          DynamicLocation["VertexID$52", Automatic, Center]}], 
        RGBColor[0.5, 0.5, 0.5], StripOnInput -> False], 
       StyleBox[
        LineBox[{
          DynamicLocation["VertexID$1", Automatic, Center], 
          DynamicLocation["VertexID$53", Automatic, Center]}], 
        RGBColor[0.5, 0.5, 0.5], StripOnInput -> False], 
       StyleBox[
        LineBox[{
          DynamicLocation["VertexID$1", Automatic, Center], 
          DynamicLocation["VertexID$55", Automatic, Center]}], 
        RGBColor[0.5, 0.5, 0.5], StripOnInput -> False], 
       StyleBox[
        LineBox[{
          DynamicLocation["VertexID$1", Automatic, Center], 
          DynamicLocation["VertexID$57", Automatic, Center]}], 
        RGBColor[0.5, 0.5, 0.5], StripOnInput -> False], 
       StyleBox[
        LineBox[{
          DynamicLocation["VertexID$1", Automatic, Center], 
          DynamicLocation["VertexID$60", Automatic, Center]}], 
        RGBColor[0.5, 0.5, 0.5], StripOnInput -> False], 
       StyleBox[
        LineBox[{
          DynamicLocation["VertexID$1", Automatic, Center], 
          DynamicLocation["VertexID$62", Automatic, Center]}], 
        RGBColor[0.5, 0.5, 0.5], StripOnInput -> False], 
       StyleBox[
        LineBox[{
          DynamicLocation["VertexID$1", Automatic, Center], 
          DynamicLocation["VertexID$63", Automatic, Center]}], 
        RGBColor[0.5, 0.5, 0.5], StripOnInput -> False], 
       StyleBox[
        LineBox[{
          DynamicLocation["VertexID$1", Automatic, Center], 
          DynamicLocation["VertexID$65", Automatic, Center]}], 
        RGBColor[0.5, 0.5, 0.5], StripOnInput -> False], 
       StyleBox[
        LineBox[{
          DynamicLocation["VertexID$1", Automatic, Center], 
          DynamicLocation["VertexID$66", Automatic, Center]}], 
        RGBColor[0.5, 0.5, 0.5], StripOnInput -> False], 
       StyleBox[
        LineBox[{
          DynamicLocation["VertexID$1", Automatic, Center], 
          DynamicLocation["VertexID$67", Automatic, Center]}], 
        RGBColor[0.5, 0.5, 0.5], StripOnInput -> False], 
       StyleBox[
        LineBox[{
          DynamicLocation["VertexID$1", Automatic, Center], 
          DynamicLocation["VertexID$69", Automatic, Center]}], 
        RGBColor[0.5, 0.5, 0.5], StripOnInput -> False], 
       StyleBox[
        LineBox[{
          DynamicLocation["VertexID$1", Automatic, Center], 
          DynamicLocation["VertexID$73", Automatic, Center]}], 
        RGBColor[0.5, 0.5, 0.5], StripOnInput -> False], 
       StyleBox[
        LineBox[{
          DynamicLocation["VertexID$1", Automatic, Center], 
          DynamicLocation["VertexID$74", Automatic, Center]}], 
        RGBColor[0.5, 0.5, 0.5], StripOnInput -> False], 
       StyleBox[
        LineBox[{
          DynamicLocation["VertexID$1", Automatic, Center], 
          DynamicLocation["VertexID$75", Automatic, Center]}], 
        RGBColor[0.5, 0.5, 0.5], StripOnInput -> False], 
       StyleBox[
        LineBox[{
          DynamicLocation["VertexID$1", Automatic, Center], 
          DynamicLocation["VertexID$76", Automatic, Center]}], 
        RGBColor[0.5, 0.5, 0.5], StripOnInput -> False], 
       StyleBox[
        LineBox[{
          DynamicLocation["VertexID$1", Automatic, Center], 
          DynamicLocation["VertexID$77", Automatic, Center]}], 
        RGBColor[0.5, 0.5, 0.5], StripOnInput -> False], 
       StyleBox[
        LineBox[{
          DynamicLocation["VertexID$1", Automatic, Center], 
          DynamicLocation["VertexID$78", Automatic, Center]}], 
        RGBColor[0.5, 0.5, 0.5], StripOnInput -> False], 
       StyleBox[
        LineBox[{
          DynamicLocation["VertexID$1", Automatic, Center], 
          DynamicLocation["VertexID$80", Automatic, Center]}], 
        RGBColor[0.5, 0.5, 0.5], StripOnInput -> False], 
       StyleBox[
        LineBox[{
          DynamicLocation["VertexID$1", Automatic, Center], 
          DynamicLocation["VertexID$81", Automatic, Center]}], 
        RGBColor[0.5, 0.5, 0.5], StripOnInput -> False], 
       StyleBox[
        LineBox[{
          DynamicLocation["VertexID$1", Automatic, Center], 
          DynamicLocation["VertexID$82", Automatic, Center]}], 
        RGBColor[0.5, 0.5, 0.5], StripOnInput -> False], 
       StyleBox[
        LineBox[{
          DynamicLocation["VertexID$1", Automatic, Center], 
          DynamicLocation["VertexID$83", Automatic, Center]}], 
        RGBColor[0.5, 0.5, 0.5], StripOnInput -> False], 
       StyleBox[
        LineBox[{
          DynamicLocation["VertexID$1", Automatic, Center], 
          DynamicLocation["VertexID$85", Automatic, Center]}], 
        RGBColor[0.5, 0.5, 0.5], StripOnInput -> False], 
       StyleBox[
        LineBox[{
          DynamicLocation["VertexID$1", Automatic, Center], 
          DynamicLocation["VertexID$86", Automatic, Center]}], 
        RGBColor[0.5, 0.5, 0.5], StripOnInput -> False], 
       StyleBox[
        LineBox[{
          DynamicLocation["VertexID$1", Automatic, Center], 
          DynamicLocation["VertexID$87", Automatic, Center]}], 
        RGBColor[0.5, 0.5, 0.5], StripOnInput -> False], 
       StyleBox[
        LineBox[{
          DynamicLocation["VertexID$1", Automatic, Center], 
          DynamicLocation["VertexID$88", Automatic, Center]}], 
        RGBColor[0.5, 0.5, 0.5], StripOnInput -> False], 
       StyleBox[
        LineBox[{
          DynamicLocation["VertexID$1", Automatic, Center], 
          DynamicLocation["VertexID$89", Automatic, Center]}], 
        RGBColor[0.5, 0.5, 0.5], StripOnInput -> False], 
       StyleBox[
        LineBox[{
          DynamicLocation["VertexID$1", Automatic, Center], 
          DynamicLocation["VertexID$92", Automatic, Center]}], 
        RGBColor[0.5, 0.5, 0.5], StripOnInput -> False], 
       StyleBox[
        LineBox[{
          DynamicLocation["VertexID$1", Automatic, Center], 
          DynamicLocation["VertexID$93", Automatic, Center]}], 
        RGBColor[0.5, 0.5, 0.5], StripOnInput -> False], 
       StyleBox[
        LineBox[{
          DynamicLocation["VertexID$1", Automatic, Center], 
          DynamicLocation["VertexID$94", Automatic, Center]}], 
        RGBColor[0.5, 0.5, 0.5], StripOnInput -> False], 
       StyleBox[
        LineBox[{
          DynamicLocation["VertexID$1", Automatic, Center], 
          DynamicLocation["VertexID$95", Automatic, Center]}], 
        RGBColor[0.5, 0.5, 0.5], StripOnInput -> False], 
       StyleBox[
        LineBox[{
          DynamicLocation["VertexID$1", Automatic, Center], 
          DynamicLocation["VertexID$96", Automatic, Center]}], 
        RGBColor[0.5, 0.5, 0.5], StripOnInput -> False], 
       StyleBox[
        LineBox[{
          DynamicLocation["VertexID$1", Automatic, Center], 
          DynamicLocation["VertexID$97", Automatic, Center]}], 
        RGBColor[0.5, 0.5, 0.5], StripOnInput -> False], 
       StyleBox[
        LineBox[{
          DynamicLocation["VertexID$1", Automatic, Center], 
          DynamicLocation["VertexID$98", Automatic, Center]}], 
        RGBColor[0.5, 0.5, 0.5], StripOnInput -> False], 
       StyleBox[
        LineBox[{
          DynamicLocation["VertexID$1", Automatic, Center], 
          DynamicLocation["VertexID$99", Automatic, Center]}], 
        RGBColor[0.5, 0.5, 0.5], StripOnInput -> False], 
       StyleBox[
        LineBox[{
          DynamicLocation["VertexID$1", Automatic, Center], 
          DynamicLocation["VertexID$100", Automatic, Center]}], 
        RGBColor[0.5, 0.5, 0.5], StripOnInput -> False], 
       StyleBox[
        LineBox[{
          DynamicLocation["VertexID$2", Automatic, Center], 
          DynamicLocation["VertexID$3", Automatic, Center]}], 
        RGBColor[0.5, 0.5, 0.5], StripOnInput -> False], 
       StyleBox[
        LineBox[{
          DynamicLocation["VertexID$2", Automatic, Center], 
          DynamicLocation["VertexID$4", Automatic, Center]}], 
        RGBColor[0.5, 0.5, 0.5], StripOnInput -> False], 
       StyleBox[
        LineBox[{
          DynamicLocation["VertexID$2", Automatic, Center], 
          DynamicLocation["VertexID$5", Automatic, Center]}], 
        RGBColor[0.5, 0.5, 0.5], StripOnInput -> False], 
       StyleBox[
        LineBox[{
          DynamicLocation["VertexID$2", Automatic, Center], 
          DynamicLocation["VertexID$6", Automatic, Center]}], 
        RGBColor[0.5, 0.5, 0.5], StripOnInput -> False], 
       StyleBox[
        LineBox[{
          DynamicLocation["VertexID$2", Automatic, Center], 
          DynamicLocation["VertexID$7", Automatic, Center]}], 
        RGBColor[0.5, 0.5, 0.5], StripOnInput -> False], 
       StyleBox[
        LineBox[{
          DynamicLocation["VertexID$2", Automatic, Center], 
          DynamicLocation["VertexID$8", Automatic, Center]}], 
        RGBColor[0.5, 0.5, 0.5], StripOnInput -> False], 
       StyleBox[
        LineBox[{
          DynamicLocation["VertexID$2", Automatic, Center], 
          DynamicLocation["VertexID$10", Automatic, Center]}], 
        RGBColor[0.5, 0.5, 0.5], StripOnInput -> False], 
       StyleBox[
        LineBox[{
          DynamicLocation["VertexID$2", Automatic, Center], 
          DynamicLocation["VertexID$11", Automatic, Center]}], 
        RGBColor[0.5, 0.5, 0.5], StripOnInput -> False], 
       StyleBox[
        LineBox[{
          DynamicLocation["VertexID$2", Automatic, Center], 
          DynamicLocation["VertexID$12", Automatic, Center]}], 
        RGBColor[0.5, 0.5, 0.5], StripOnInput -> False], 
       StyleBox[
        LineBox[{
          DynamicLocation["VertexID$2", Automatic, Center], 
          DynamicLocation["VertexID$15", Automatic, Center]}], 
        RGBColor[0.5, 0.5, 0.5], StripOnInput -> False], 
       StyleBox[
        LineBox[{
          DynamicLocation["VertexID$2", Automatic, Center], 
          DynamicLocation["VertexID$17", Automatic, Center]}], 
        RGBColor[0.5, 0.5, 0.5], StripOnInput -> False], 
       StyleBox[
        LineBox[{
          DynamicLocation["VertexID$2", Automatic, Center], 
          DynamicLocation["VertexID$18", Automatic, Center]}], 
        RGBColor[0.5, 0.5, 0.5], StripOnInput -> False], 
       StyleBox[
        LineBox[{
          DynamicLocation["VertexID$2", Automatic, Center], 
          DynamicLocation["VertexID$21", Automatic, Center]}], 
        RGBColor[0.5, 0.5, 0.5], StripOnInput -> False], 
       StyleBox[
        LineBox[{
          DynamicLocation["VertexID$2", Automatic, Center], 
          DynamicLocation["VertexID$22", Automatic, Center]}], 
        RGBColor[0.5, 0.5, 0.5], StripOnInput -> False], 
       StyleBox[
        LineBox[{
          DynamicLocation["VertexID$2", Automatic, Center], 
          DynamicLocation["VertexID$23", Automatic, Center]}], 
        RGBColor[0.5, 0.5, 0.5], StripOnInput -> False], 
       StyleBox[
        LineBox[{
          DynamicLocation["VertexID$2", Automatic, Center], 
          DynamicLocation["VertexID$24", Automatic, Center]}], 
        RGBColor[0.5, 0.5, 0.5], StripOnInput -> False], 
       StyleBox[
        LineBox[{
          DynamicLocation["VertexID$2", Automatic, Center], 
          DynamicLocation["VertexID$25", Automatic, Center]}], 
        RGBColor[0.5, 0.5, 0.5], StripOnInput -> False], 
       StyleBox[
        LineBox[{
          DynamicLocation["VertexID$2", Automatic, Center], 
          DynamicLocation["VertexID$26", Automatic, Center]}], 
        RGBColor[0.5, 0.5, 0.5], StripOnInput -> False], 
       StyleBox[
        LineBox[{
          DynamicLocation["VertexID$2", Automatic, Center], 
          DynamicLocation["VertexID$28", Automatic, Center]}], 
        RGBColor[0.5, 0.5, 0.5], StripOnInput -> False], 
       StyleBox[
        LineBox[{
          DynamicLocation["VertexID$2", Automatic, Center], 
          DynamicLocation["VertexID$29", Automatic, Center]}], 
        RGBColor[0.5, 0.5, 0.5], StripOnInput -> False], 
       StyleBox[
        LineBox[{
          DynamicLocation["VertexID$2", Automatic, Center], 
          DynamicLocation["VertexID$30", Automatic, Center]}], 
        RGBColor[0.5, 0.5, 0.5], StripOnInput -> False], 
       StyleBox[
        LineBox[{
          DynamicLocation["VertexID$2", Automatic, Center], 
          DynamicLocation["VertexID$32", Automatic, Center]}], 
        RGBColor[0.5, 0.5, 0.5], StripOnInput -> False], 
       StyleBox[
        LineBox[{
          DynamicLocation["VertexID$2", Automatic, Center], 
          DynamicLocation["VertexID$33", Automatic, Center]}], 
        RGBColor[0.5, 0.5, 0.5], StripOnInput -> False], 
       StyleBox[
        LineBox[{
          DynamicLocation["VertexID$2", Automatic, Center], 
          DynamicLocation["VertexID$34", Automatic, Center]}], 
        RGBColor[0.5, 0.5, 0.5], StripOnInput -> False], 
       StyleBox[
        LineBox[{
          DynamicLocation["VertexID$2", Automatic, Center], 
          DynamicLocation["VertexID$35", Automatic, Center]}], 
        RGBColor[0.5, 0.5, 0.5], StripOnInput -> False], 
       StyleBox[
        LineBox[{
          DynamicLocation["VertexID$2", Automatic, Center], 
          DynamicLocation["VertexID$36", Automatic, Center]}], 
        RGBColor[0.5, 0.5, 0.5], StripOnInput -> False], 
       StyleBox[
        LineBox[{
          DynamicLocation["VertexID$2", Automatic, Center], 
          DynamicLocation["VertexID$37", Automatic, Center]}], 
        RGBColor[0.5, 0.5, 0.5], StripOnInput -> False], 
       StyleBox[
        LineBox[{
          DynamicLocation["VertexID$2", Automatic, Center], 
          DynamicLocation["VertexID$38", Automatic, Center]}], 
        RGBColor[0.5, 0.5, 0.5], StripOnInput -> False], 
       StyleBox[
        LineBox[{
          DynamicLocation["VertexID$2", Automatic, Center], 
          DynamicLocation["VertexID$39", Automatic, Center]}], 
        RGBColor[0.5, 0.5, 0.5], StripOnInput -> False], 
       StyleBox[
        LineBox[{
          DynamicLocation["VertexID$2", Automatic, Center], 
          DynamicLocation["VertexID$40", Automatic, Center]}], 
        RGBColor[0.5, 0.5, 0.5], StripOnInput -> False], 
       StyleBox[
        LineBox[{
          DynamicLocation["VertexID$2", Automatic, Center], 
          DynamicLocation["VertexID$41", Automatic, Center]}], 
        RGBColor[0.5, 0.5, 0.5], StripOnInput -> False], 
       StyleBox[
        LineBox[{
          DynamicLocation["VertexID$2", Automatic, Center], 
          DynamicLocation["VertexID$42", Automatic, Center]}], 
        RGBColor[0.5, 0.5, 0.5], StripOnInput -> False], 
       StyleBox[
        LineBox[{
          DynamicLocation["VertexID$2", Automatic, Center], 
          DynamicLocation["VertexID$43", Automatic, Center]}], 
        RGBColor[0.5, 0.5, 0.5], StripOnInput -> False], 
       StyleBox[
        LineBox[{
          DynamicLocation["VertexID$2", Automatic, Center], 
          DynamicLocation["VertexID$44", Automatic, Center]}], 
        RGBColor[0.5, 0.5, 0.5], StripOnInput -> False], 
       StyleBox[
        LineBox[{
          DynamicLocation["VertexID$2", Automatic, Center], 
          DynamicLocation["VertexID$45", Automatic, Center]}], 
        RGBColor[0.5, 0.5, 0.5], StripOnInput -> False], 
       StyleBox[
        LineBox[{
          DynamicLocation["VertexID$2", Automatic, Center], 
          DynamicLocation["VertexID$46", Automatic, Center]}], 
        RGBColor[0.5, 0.5, 0.5], StripOnInput -> False], 
       StyleBox[
        LineBox[{
          DynamicLocation["VertexID$2", Automatic, Center], 
          DynamicLocation["VertexID$47", Automatic, Center]}], 
        RGBColor[0.5, 0.5, 0.5], StripOnInput -> False], 
       StyleBox[
        LineBox[{
          DynamicLocation["VertexID$2", Automatic, Center], 
          DynamicLocation["VertexID$50", Automatic, Center]}], 
        RGBColor[0.5, 0.5, 0.5], StripOnInput -> False], 
       StyleBox[
        LineBox[{
          DynamicLocation["VertexID$2", Automatic, Center], 
          DynamicLocation["VertexID$52", Automatic, Center]}], 
        RGBColor[0.5, 0.5, 0.5], StripOnInput -> False], 
       StyleBox[
        LineBox[{
          DynamicLocation["VertexID$2", Automatic, Center], 
          DynamicLocation["VertexID$53", Automatic, Center]}], 
        RGBColor[0.5, 0.5, 0.5], StripOnInput -> False], 
       StyleBox[
        LineBox[{
          DynamicLocation["VertexID$2", Automatic, Center], 
          DynamicLocation["VertexID$55", Automatic, Center]}], 
        RGBColor[0.5, 0.5, 0.5], StripOnInput -> False], 
       StyleBox[
        LineBox[{
          DynamicLocation["VertexID$2", Automatic, Center], 
          DynamicLocation["VertexID$56", Automatic, Center]}], 
        RGBColor[0.5, 0.5, 0.5], StripOnInput -> False], 
       StyleBox[
        LineBox[{
          DynamicLocation["VertexID$2", Automatic, Center], 
          DynamicLocation["VertexID$57", Automatic, Center]}], 
        RGBColor[0.5, 0.5, 0.5], StripOnInput -> False], 
       StyleBox[
        LineBox[{
          DynamicLocation["VertexID$2", Automatic, Center], 
          DynamicLocation["VertexID$58", Automatic, Center]}], 
        RGBColor[0.5, 0.5, 0.5], StripOnInput -> False], 
       StyleBox[
        LineBox[{
          DynamicLocation["VertexID$2", Automatic, Center], 
          DynamicLocation["VertexID$59", Automatic, Center]}], 
        RGBColor[0.5, 0.5, 0.5], StripOnInput -> False], 
       StyleBox[
        LineBox[{
          DynamicLocation["VertexID$2", Automatic, Center], 
          DynamicLocation["VertexID$62", Automatic, Center]}], 
        RGBColor[0.5, 0.5, 0.5], StripOnInput -> False], 
       StyleBox[
        LineBox[{
          DynamicLocation["VertexID$2", Automatic, Center], 
          DynamicLocation["VertexID$63", Automatic, Center]}], 
        RGBColor[0.5, 0.5, 0.5], StripOnInput -> False], 
       StyleBox[
        LineBox[{
          DynamicLocation["VertexID$2", Automatic, Center], 
          DynamicLocation["VertexID$64", Automatic, Center]}], 
        RGBColor[0.5, 0.5, 0.5], StripOnInput -> False], 
       StyleBox[
        LineBox[{
          DynamicLocation["VertexID$2", Automatic, Center], 
          DynamicLocation["VertexID$65", Automatic, Center]}], 
        RGBColor[0.5, 0.5, 0.5], StripOnInput -> False], 
       StyleBox[
        LineBox[{
          DynamicLocation["VertexID$2", Automatic, Center], 
          DynamicLocation["VertexID$66", Automatic, Center]}], 
        RGBColor[0.5, 0.5, 0.5], StripOnInput -> False], 
       StyleBox[
        LineBox[{
          DynamicLocation["VertexID$2", Automatic, Center], 
          DynamicLocation["VertexID$67", Automatic, Center]}], 
        RGBColor[0.5, 0.5, 0.5], StripOnInput -> False], 
       StyleBox[
        LineBox[{
          DynamicLocation["VertexID$2", Automatic, Center], 
          DynamicLocation["VertexID$68", Automatic, Center]}], 
        RGBColor[0.5, 0.5, 0.5], StripOnInput -> False], 
       StyleBox[
        LineBox[{
          DynamicLocation["VertexID$2", Automatic, Center], 
          DynamicLocation["VertexID$69", Automatic, Center]}], 
        RGBColor[0.5, 0.5, 0.5], StripOnInput -> False], 
       StyleBox[
        LineBox[{
          DynamicLocation["VertexID$2", Automatic, Center], 
          DynamicLocation["VertexID$70", Automatic, Center]}], 
        RGBColor[0.5, 0.5, 0.5], StripOnInput -> False], 
       StyleBox[
        LineBox[{
          DynamicLocation["VertexID$2", Automatic, Center], 
          DynamicLocation["VertexID$71", Automatic, Center]}], 
        RGBColor[0.5, 0.5, 0.5], StripOnInput -> False], 
       StyleBox[
        LineBox[{
          DynamicLocation["VertexID$2", Automatic, Center], 
          DynamicLocation["VertexID$72", Automatic, Center]}], 
        RGBColor[0.5, 0.5, 0.5], StripOnInput -> False], 
       StyleBox[
        LineBox[{
          DynamicLocation["VertexID$2", Automatic, Center], 
          DynamicLocation["VertexID$74", Automatic, Center]}], 
        RGBColor[0.5, 0.5, 0.5], StripOnInput -> False], 
       StyleBox[
        LineBox[{
          DynamicLocation["VertexID$2", Automatic, Center], 
          DynamicLocation["VertexID$75", Automatic, Center]}], 
        RGBColor[0.5, 0.5, 0.5], StripOnInput -> False], 
       StyleBox[
        LineBox[{
          DynamicLocation["VertexID$2", Automatic, Center], 
          DynamicLocation["VertexID$76", Automatic, Center]}], 
        RGBColor[0.5, 0.5, 0.5], StripOnInput -> False], 
       StyleBox[
        LineBox[{
          DynamicLocation["VertexID$2", Automatic, Center], 
          DynamicLocation["VertexID$77", Automatic, Center]}], 
        RGBColor[0.5, 0.5, 0.5], StripOnInput -> False], 
       StyleBox[
        LineBox[{
          DynamicLocation["VertexID$2", Automatic, Center], 
          DynamicLocation["VertexID$78", Automatic, Center]}], 
        RGBColor[0.5, 0.5, 0.5], StripOnInput -> False], 
       StyleBox[
        LineBox[{
          DynamicLocation["VertexID$2", Automatic, Center], 
          DynamicLocation["VertexID$79", Automatic, Center]}], 
        RGBColor[0.5, 0.5, 0.5], StripOnInput -> False], 
       StyleBox[
        LineBox[{
          DynamicLocation["VertexID$2", Automatic, Center], 
          DynamicLocation["VertexID$80", Automatic, Center]}], 
        RGBColor[0.5, 0.5, 0.5], StripOnInput -> False], 
       StyleBox[
        LineBox[{
          DynamicLocation["VertexID$2", Automatic, Center], 
          DynamicLocation["VertexID$81", Automatic, Center]}], 
        RGBColor[0.5, 0.5, 0.5], StripOnInput -> False], 
       StyleBox[
        LineBox[{
          DynamicLocation["VertexID$2", Automatic, Center], 
          DynamicLocation["VertexID$82", Automatic, Center]}], 
        RGBColor[0.5, 0.5, 0.5], StripOnInput -> False], 
       StyleBox[
        LineBox[{
          DynamicLocation["VertexID$2", Automatic, Center], 
          DynamicLocation["VertexID$85", Automatic, Center]}], 
        RGBColor[0.5, 0.5, 0.5], StripOnInput -> False], 
       StyleBox[
        LineBox[{
          DynamicLocation["VertexID$2", Automatic, Center], 
          DynamicLocation["VertexID$86", Automatic, Center]}], 
        RGBColor[0.5, 0.5, 0.5], StripOnInput -> False], 
       StyleBox[
        LineBox[{
          DynamicLocation["VertexID$2", Automatic, Center], 
          DynamicLocation["VertexID$89", Automatic, Center]}], 
        RGBColor[0.5, 0.5, 0.5], StripOnInput -> False], 
       StyleBox[
        LineBox[{
          DynamicLocation["VertexID$2", Automatic, Center], 
          DynamicLocation["VertexID$90", Automatic, Center]}], 
        RGBColor[0.5, 0.5, 0.5], StripOnInput -> False], 
       StyleBox[
        LineBox[{
          DynamicLocation["VertexID$2", Automatic, Center], 
          DynamicLocation["VertexID$93", Automatic, Center]}], 
        RGBColor[0.5, 0.5, 0.5], StripOnInput -> False], 
       StyleBox[
        LineBox[{
          DynamicLocation["VertexID$2", Automatic, Center], 
          DynamicLocation["VertexID$95", Automatic, Center]}], 
        RGBColor[0.5, 0.5, 0.5], StripOnInput -> False], 
       StyleBox[
        LineBox[{
          DynamicLocation["VertexID$2", Automatic, Center], 
          DynamicLocation["VertexID$96", Automatic, Center]}], 
        RGBColor[0.5, 0.5, 0.5], StripOnInput -> False], 
       StyleBox[
        LineBox[{
          DynamicLocation["VertexID$2", Automatic, Center], 
          DynamicLocation["VertexID$97", Automatic, Center]}], 
        RGBColor[0.5, 0.5, 0.5], StripOnInput -> False], 
       StyleBox[
        LineBox[{
          DynamicLocation["VertexID$2", Automatic, Center], 
          DynamicLocation["VertexID$99", Automatic, Center]}], 
        RGBColor[0.5, 0.5, 0.5], StripOnInput -> False], 
       StyleBox[
        LineBox[{
          DynamicLocation["VertexID$2", Automatic, Center], 
          DynamicLocation["VertexID$100", Automatic, Center]}], 
        RGBColor[0.5, 0.5, 0.5], StripOnInput -> False], 
       StyleBox[
        LineBox[{
          DynamicLocation["VertexID$3", Automatic, Center], 
          DynamicLocation["VertexID$4", Automatic, Center]}], 
        RGBColor[0.5, 0.5, 0.5], StripOnInput -> False], 
       StyleBox[
        LineBox[{
          DynamicLocation["VertexID$3", Automatic, Center], 
          DynamicLocation["VertexID$5", Automatic, Center]}], 
        RGBColor[0.5, 0.5, 0.5], StripOnInput -> False], 
       StyleBox[
        LineBox[{
          DynamicLocation["VertexID$3", Automatic, Center], 
          DynamicLocation["VertexID$6", Automatic, Center]}], 
        RGBColor[0.5, 0.5, 0.5], StripOnInput -> False], 
       StyleBox[
        LineBox[{
          DynamicLocation["VertexID$3", Automatic, Center], 
          DynamicLocation["VertexID$7", Automatic, Center]}], 
        RGBColor[0.5, 0.5, 0.5], StripOnInput -> False], 
       StyleBox[
        LineBox[{
          DynamicLocation["VertexID$3", Automatic, Center], 
          DynamicLocation["VertexID$11", Automatic, Center]}], 
        RGBColor[0.5, 0.5, 0.5], StripOnInput -> False], 
       StyleBox[
        LineBox[{
          DynamicLocation["VertexID$3", Automatic, Center], 
          DynamicLocation["VertexID$12", Automatic, Center]}], 
        RGBColor[0.5, 0.5, 0.5], StripOnInput -> False], 
       StyleBox[
        LineBox[{
          DynamicLocation["VertexID$3", Automatic, Center], 
          DynamicLocation["VertexID$13", Automatic, Center]}], 
        RGBColor[0.5, 0.5, 0.5], StripOnInput -> False], 
       StyleBox[
        LineBox[{
          DynamicLocation["VertexID$3", Automatic, Center], 
          DynamicLocation["VertexID$15", Automatic, Center]}], 
        RGBColor[0.5, 0.5, 0.5], StripOnInput -> False], 
       StyleBox[
        LineBox[{
          DynamicLocation["VertexID$3", Automatic, Center], 
          DynamicLocation["VertexID$17", Automatic, Center]}], 
        RGBColor[0.5, 0.5, 0.5], StripOnInput -> False], 
       StyleBox[
        LineBox[{
          DynamicLocation["VertexID$3", Automatic, Center], 
          DynamicLocation["VertexID$18", Automatic, Center]}], 
        RGBColor[0.5, 0.5, 0.5], StripOnInput -> False], 
       StyleBox[
        LineBox[{
          DynamicLocation["VertexID$3", Automatic, Center], 
          DynamicLocation["VertexID$19", Automatic, Center]}], 
        RGBColor[0.5, 0.5, 0.5], StripOnInput -> False], 
       StyleBox[
        LineBox[{
          DynamicLocation["VertexID$3", Automatic, Center], 
          DynamicLocation["VertexID$20", Automatic, Center]}], 
        RGBColor[0.5, 0.5, 0.5], StripOnInput -> False], 
       StyleBox[
        LineBox[{
          DynamicLocation["VertexID$3", Automatic, Center], 
          DynamicLocation["VertexID$21", Automatic, Center]}], 
        RGBColor[0.5, 0.5, 0.5], StripOnInput -> False], 
       StyleBox[
        LineBox[{
          DynamicLocation["VertexID$3", Automatic, Center], 
          DynamicLocation["VertexID$22", Automatic, Center]}], 
        RGBColor[0.5, 0.5, 0.5], StripOnInput -> False], 
       StyleBox[
        LineBox[{
          DynamicLocation["VertexID$3", Automatic, Center], 
          DynamicLocation["VertexID$23", Automatic, Center]}], 
        RGBColor[0.5, 0.5, 0.5], StripOnInput -> False], 
       StyleBox[
        LineBox[{
          DynamicLocation["VertexID$3", Automatic, Center], 
          DynamicLocation["VertexID$25", Automatic, Center]}], 
        RGBColor[0.5, 0.5, 0.5], StripOnInput -> False], 
       StyleBox[
        LineBox[{
          DynamicLocation["VertexID$3", Automatic, Center], 
          DynamicLocation["VertexID$26", Automatic, Center]}], 
        RGBColor[0.5, 0.5, 0.5], StripOnInput -> False], 
       StyleBox[
        LineBox[{
          DynamicLocation["VertexID$3", Automatic, Center], 
          DynamicLocation["VertexID$27", Automatic, Center]}], 
        RGBColor[0.5, 0.5, 0.5], StripOnInput -> False], 
       StyleBox[
        LineBox[{
          DynamicLocation["VertexID$3", Automatic, Center], 
          DynamicLocation["VertexID$28", Automatic, Center]}], 
        RGBColor[0.5, 0.5, 0.5], StripOnInput -> False], 
       StyleBox[
        LineBox[{
          DynamicLocation["VertexID$3", Automatic, Center], 
          DynamicLocation["VertexID$29", Automatic, Center]}], 
        RGBColor[0.5, 0.5, 0.5], StripOnInput -> False], 
       StyleBox[
        LineBox[{
          DynamicLocation["VertexID$3", Automatic, Center], 
          DynamicLocation["VertexID$30", Automatic, Center]}], 
        RGBColor[0.5, 0.5, 0.5], StripOnInput -> False], 
       StyleBox[
        LineBox[{
          DynamicLocation["VertexID$3", Automatic, Center], 
          DynamicLocation["VertexID$33", Automatic, Center]}], 
        RGBColor[0.5, 0.5, 0.5], StripOnInput -> False], 
       StyleBox[
        LineBox[{
          DynamicLocation["VertexID$3", Automatic, Center], 
          DynamicLocation["VertexID$35", Automatic, Center]}], 
        RGBColor[0.5, 0.5, 0.5], StripOnInput -> False], 
       StyleBox[
        LineBox[{
          DynamicLocation["VertexID$3", Automatic, Center], 
          DynamicLocation["VertexID$37", Automatic, Center]}], 
        RGBColor[0.5, 0.5, 0.5], StripOnInput -> False], 
       StyleBox[
        LineBox[{
          DynamicLocation["VertexID$3", Automatic, Center], 
          DynamicLocation["VertexID$38", Automatic, Center]}], 
        RGBColor[0.5, 0.5, 0.5], StripOnInput -> False], 
       StyleBox[
        LineBox[{
          DynamicLocation["VertexID$3", Automatic, Center], 
          DynamicLocation["VertexID$39", Automatic, Center]}], 
        RGBColor[0.5, 0.5, 0.5], StripOnInput -> False], 
       StyleBox[
        LineBox[{
          DynamicLocation["VertexID$3", Automatic, Center], 
          DynamicLocation["VertexID$40", Automatic, Center]}], 
        RGBColor[0.5, 0.5, 0.5], StripOnInput -> False], 
       StyleBox[
        LineBox[{
          DynamicLocation["VertexID$3", Automatic, Center], 
          DynamicLocation["VertexID$41", Automatic, Center]}], 
        RGBColor[0.5, 0.5, 0.5], StripOnInput -> False], 
       StyleBox[
        LineBox[{
          DynamicLocation["VertexID$3", Automatic, Center], 
          DynamicLocation["VertexID$42", Automatic, Center]}], 
        RGBColor[0.5, 0.5, 0.5], StripOnInput -> False], 
       StyleBox[
        LineBox[{
          DynamicLocation["VertexID$3", Automatic, Center], 
          DynamicLocation["VertexID$43", Automatic, Center]}], 
        RGBColor[0.5, 0.5, 0.5], StripOnInput -> False], 
       StyleBox[
        LineBox[{
          DynamicLocation["VertexID$3", Automatic, Center], 
          DynamicLocation["VertexID$52", Automatic, Center]}], 
        RGBColor[0.5, 0.5, 0.5], StripOnInput -> False], 
       StyleBox[
        LineBox[{
          DynamicLocation["VertexID$3", Automatic, Center], 
          DynamicLocation["VertexID$54", Automatic, Center]}], 
        RGBColor[0.5, 0.5, 0.5], StripOnInput -> False], 
       StyleBox[
        LineBox[{
          DynamicLocation["VertexID$3", Automatic, Center], 
          DynamicLocation["VertexID$55", Automatic, Center]}], 
        RGBColor[0.5, 0.5, 0.5], StripOnInput -> False], 
       StyleBox[
        LineBox[{
          DynamicLocation["VertexID$3", Automatic, Center], 
          DynamicLocation["VertexID$56", Automatic, Center]}], 
        RGBColor[0.5, 0.5, 0.5], StripOnInput -> False], 
       StyleBox[
        LineBox[{
          DynamicLocation["VertexID$3", Automatic, Center], 
          DynamicLocation["VertexID$57", Automatic, Center]}], 
        RGBColor[0.5, 0.5, 0.5], StripOnInput -> False], 
       StyleBox[
        LineBox[{
          DynamicLocation["VertexID$3", Automatic, Center], 
          DynamicLocation["VertexID$59", Automatic, Center]}], 
        RGBColor[0.5, 0.5, 0.5], StripOnInput -> False], 
       StyleBox[
        LineBox[{
          DynamicLocation["VertexID$3", Automatic, Center], 
          DynamicLocation["VertexID$62", Automatic, Center]}], 
        RGBColor[0.5, 0.5, 0.5], StripOnInput -> False], 
       StyleBox[
        LineBox[{
          DynamicLocation["VertexID$3", Automatic, Center], 
          DynamicLocation["VertexID$65", Automatic, Center]}], 
        RGBColor[0.5, 0.5, 0.5], StripOnInput -> False], 
       StyleBox[
        LineBox[{
          DynamicLocation["VertexID$3", Automatic, Center], 
          DynamicLocation["VertexID$67", Automatic, Center]}], 
        RGBColor[0.5, 0.5, 0.5], StripOnInput -> False], 
       StyleBox[
        LineBox[{
          DynamicLocation["VertexID$3", Automatic, Center], 
          DynamicLocation["VertexID$68", Automatic, Center]}], 
        RGBColor[0.5, 0.5, 0.5], StripOnInput -> False], 
       StyleBox[
        LineBox[{
          DynamicLocation["VertexID$3", Automatic, Center], 
          DynamicLocation["VertexID$69", Automatic, Center]}], 
        RGBColor[0.5, 0.5, 0.5], StripOnInput -> False], 
       StyleBox[
        LineBox[{
          DynamicLocation["VertexID$3", Automatic, Center], 
          DynamicLocation["VertexID$70", Automatic, Center]}], 
        RGBColor[0.5, 0.5, 0.5], StripOnInput -> False], 
       StyleBox[
        LineBox[{
          DynamicLocation["VertexID$3", Automatic, Center], 
          DynamicLocation["VertexID$72", Automatic, Center]}], 
        RGBColor[0.5, 0.5, 0.5], StripOnInput -> False], 
       StyleBox[
        LineBox[{
          DynamicLocation["VertexID$3", Automatic, Center], 
          DynamicLocation["VertexID$76", Automatic, Center]}], 
        RGBColor[0.5, 0.5, 0.5], StripOnInput -> False], 
       StyleBox[
        LineBox[{
          DynamicLocation["VertexID$3", Automatic, Center], 
          DynamicLocation["VertexID$82", Automatic, Center]}], 
        RGBColor[0.5, 0.5, 0.5], StripOnInput -> False], 
       StyleBox[
        LineBox[{
          DynamicLocation["VertexID$3", Automatic, Center], 
          DynamicLocation["VertexID$84", Automatic, Center]}], 
        RGBColor[0.5, 0.5, 0.5], StripOnInput -> False], 
       StyleBox[
        LineBox[{
          DynamicLocation["VertexID$3", Automatic, Center], 
          DynamicLocation["VertexID$86", Automatic, Center]}], 
        RGBColor[0.5, 0.5, 0.5], StripOnInput -> False], 
       StyleBox[
        LineBox[{
          DynamicLocation["VertexID$3", Automatic, Center], 
          DynamicLocation["VertexID$87", Automatic, Center]}], 
        RGBColor[0.5, 0.5, 0.5], StripOnInput -> False], 
       StyleBox[
        LineBox[{
          DynamicLocation["VertexID$3", Automatic, Center], 
          DynamicLocation["VertexID$90", Automatic, Center]}], 
        RGBColor[0.5, 0.5, 0.5], StripOnInput -> False], 
       StyleBox[
        LineBox[{
          DynamicLocation["VertexID$3", Automatic, Center], 
          DynamicLocation["VertexID$91", Automatic, Center]}], 
        RGBColor[0.5, 0.5, 0.5], StripOnInput -> False], 
       StyleBox[
        LineBox[{
          DynamicLocation["VertexID$3", Automatic, Center], 
          DynamicLocation["VertexID$92", Automatic, Center]}], 
        RGBColor[0.5, 0.5, 0.5], StripOnInput -> False], 
       StyleBox[
        LineBox[{
          DynamicLocation["VertexID$3", Automatic, Center], 
          DynamicLocation["VertexID$93", Automatic, Center]}], 
        RGBColor[0.5, 0.5, 0.5], StripOnInput -> False], 
       StyleBox[
        LineBox[{
          DynamicLocation["VertexID$3", Automatic, Center], 
          DynamicLocation["VertexID$94", Automatic, Center]}], 
        RGBColor[0.5, 0.5, 0.5], StripOnInput -> False], 
       StyleBox[
        LineBox[{
          DynamicLocation["VertexID$3", Automatic, Center], 
          DynamicLocation["VertexID$95", Automatic, Center]}], 
        RGBColor[0.5, 0.5, 0.5], StripOnInput -> False], 
       StyleBox[
        LineBox[{
          DynamicLocation["VertexID$3", Automatic, Center], 
          DynamicLocation["VertexID$97", Automatic, Center]}], 
        RGBColor[0.5, 0.5, 0.5], StripOnInput -> False], 
       StyleBox[
        LineBox[{
          DynamicLocation["VertexID$3", Automatic, Center], 
          DynamicLocation["VertexID$98", Automatic, Center]}], 
        RGBColor[0.5, 0.5, 0.5], StripOnInput -> False], 
       StyleBox[
        LineBox[{
          DynamicLocation["VertexID$3", Automatic, Center], 
          DynamicLocation["VertexID$100", Automatic, Center]}], 
        RGBColor[0.5, 0.5, 0.5], StripOnInput -> False], 
       StyleBox[
        LineBox[{
          DynamicLocation["VertexID$4", Automatic, Center], 
          DynamicLocation["VertexID$6", Automatic, Center]}], 
        RGBColor[0.5, 0.5, 0.5], StripOnInput -> False], 
       StyleBox[
        LineBox[{
          DynamicLocation["VertexID$4", Automatic, Center], 
          DynamicLocation["VertexID$7", Automatic, Center]}], 
        RGBColor[0.5, 0.5, 0.5], StripOnInput -> False], 
       StyleBox[
        LineBox[{
          DynamicLocation["VertexID$4", Automatic, Center], 
          DynamicLocation["VertexID$8", Automatic, Center]}], 
        RGBColor[0.5, 0.5, 0.5], StripOnInput -> False], 
       StyleBox[
        LineBox[{
          DynamicLocation["VertexID$4", Automatic, Center], 
          DynamicLocation["VertexID$9", Automatic, Center]}], 
        RGBColor[0.5, 0.5, 0.5], StripOnInput -> False], 
       StyleBox[
        LineBox[{
          DynamicLocation["VertexID$4", Automatic, Center], 
          DynamicLocation["VertexID$11", Automatic, Center]}], 
        RGBColor[0.5, 0.5, 0.5], StripOnInput -> False], 
       StyleBox[
        LineBox[{
          DynamicLocation["VertexID$4", Automatic, Center], 
          DynamicLocation["VertexID$12", Automatic, Center]}], 
        RGBColor[0.5, 0.5, 0.5], StripOnInput -> False], 
       StyleBox[
        LineBox[{
          DynamicLocation["VertexID$4", Automatic, Center], 
          DynamicLocation["VertexID$15", Automatic, Center]}], 
        RGBColor[0.5, 0.5, 0.5], StripOnInput -> False], 
       StyleBox[
        LineBox[{
          DynamicLocation["VertexID$4", Automatic, Center], 
          DynamicLocation["VertexID$17", Automatic, Center]}], 
        RGBColor[0.5, 0.5, 0.5], StripOnInput -> False], 
       StyleBox[
        LineBox[{
          DynamicLocation["VertexID$4", Automatic, Center], 
          DynamicLocation["VertexID$18", Automatic, Center]}], 
        RGBColor[0.5, 0.5, 0.5], StripOnInput -> False], 
       StyleBox[
        LineBox[{
          DynamicLocation["VertexID$4", Automatic, Center], 
          DynamicLocation["VertexID$19", Automatic, Center]}], 
        RGBColor[0.5, 0.5, 0.5], StripOnInput -> False], 
       StyleBox[
        LineBox[{
          DynamicLocation["VertexID$4", Automatic, Center], 
          DynamicLocation["VertexID$21", Automatic, Center]}], 
        RGBColor[0.5, 0.5, 0.5], StripOnInput -> False], 
       StyleBox[
        LineBox[{
          DynamicLocation["VertexID$4", Automatic, Center], 
          DynamicLocation["VertexID$22", Automatic, Center]}], 
        RGBColor[0.5, 0.5, 0.5], StripOnInput -> False], 
       StyleBox[
        LineBox[{
          DynamicLocation["VertexID$4", Automatic, Center], 
          DynamicLocation["VertexID$23", Automatic, Center]}], 
        RGBColor[0.5, 0.5, 0.5], StripOnInput -> False], 
       StyleBox[
        LineBox[{
          DynamicLocation["VertexID$4", Automatic, Center], 
          DynamicLocation["VertexID$25", Automatic, Center]}], 
        RGBColor[0.5, 0.5, 0.5], StripOnInput -> False], 
       StyleBox[
        LineBox[{
          DynamicLocation["VertexID$4", Automatic, Center], 
          DynamicLocation["VertexID$26", Automatic, Center]}], 
        RGBColor[0.5, 0.5, 0.5], StripOnInput -> False], 
       StyleBox[
        LineBox[{
          DynamicLocation["VertexID$4", Automatic, Center], 
          DynamicLocation["VertexID$27", Automatic, Center]}], 
        RGBColor[0.5, 0.5, 0.5], StripOnInput -> False], 
       StyleBox[
        LineBox[{
          DynamicLocation["VertexID$4", Automatic, Center], 
          DynamicLocation["VertexID$28", Automatic, Center]}], 
        RGBColor[0.5, 0.5, 0.5], StripOnInput -> False], 
       StyleBox[
        LineBox[{
          DynamicLocation["VertexID$4", Automatic, Center], 
          DynamicLocation["VertexID$29", Automatic, Center]}], 
        RGBColor[0.5, 0.5, 0.5], StripOnInput -> False], 
       StyleBox[
        LineBox[{
          DynamicLocation["VertexID$4", Automatic, Center], 
          DynamicLocation["VertexID$30", Automatic, Center]}], 
        RGBColor[0.5, 0.5, 0.5], StripOnInput -> False], 
       StyleBox[
        LineBox[{
          DynamicLocation["VertexID$4", Automatic, Center], 
          DynamicLocation["VertexID$32", Automatic, Center]}], 
        RGBColor[0.5, 0.5, 0.5], StripOnInput -> False], 
       StyleBox[
        LineBox[{
          DynamicLocation["VertexID$4", Automatic, Center], 
          DynamicLocation["VertexID$33", Automatic, Center]}], 
        RGBColor[0.5, 0.5, 0.5], StripOnInput -> False], 
       StyleBox[
        LineBox[{
          DynamicLocation["VertexID$4", Automatic, Center], 
          DynamicLocation["VertexID$34", Automatic, Center]}], 
        RGBColor[0.5, 0.5, 0.5], StripOnInput -> False], 
       StyleBox[
        LineBox[{
          DynamicLocation["VertexID$4", Automatic, Center], 
          DynamicLocation["VertexID$36", Automatic, Center]}], 
        RGBColor[0.5, 0.5, 0.5], StripOnInput -> False], 
       StyleBox[
        LineBox[{
          DynamicLocation["VertexID$4", Automatic, Center], 
          DynamicLocation["VertexID$37", Automatic, Center]}], 
        RGBColor[0.5, 0.5, 0.5], StripOnInput -> False], 
       StyleBox[
        LineBox[{
          DynamicLocation["VertexID$4", Automatic, Center], 
          DynamicLocation["VertexID$38", Automatic, Center]}], 
        RGBColor[0.5, 0.5, 0.5], StripOnInput -> False], 
       StyleBox[
        LineBox[{
          DynamicLocation["VertexID$4", Automatic, Center], 
          DynamicLocation["VertexID$39", Automatic, Center]}], 
        RGBColor[0.5, 0.5, 0.5], StripOnInput -> False], 
       StyleBox[
        LineBox[{
          DynamicLocation["VertexID$4", Automatic, Center], 
          DynamicLocation["VertexID$40", Automatic, Center]}], 
        RGBColor[0.5, 0.5, 0.5], StripOnInput -> False], 
       StyleBox[
        LineBox[{
          DynamicLocation["VertexID$4", Automatic, Center], 
          DynamicLocation["VertexID$41", Automatic, Center]}], 
        RGBColor[0.5, 0.5, 0.5], StripOnInput -> False], 
       StyleBox[
        LineBox[{
          DynamicLocation["VertexID$4", Automatic, Center], 
          DynamicLocation["VertexID$42", Automatic, Center]}], 
        RGBColor[0.5, 0.5, 0.5], StripOnInput -> False], 
       StyleBox[
        LineBox[{
          DynamicLocation["VertexID$4", Automatic, Center], 
          DynamicLocation["VertexID$43", Automatic, Center]}], 
        RGBColor[0.5, 0.5, 0.5], StripOnInput -> False], 
       StyleBox[
        LineBox[{
          DynamicLocation["VertexID$4", Automatic, Center], 
          DynamicLocation["VertexID$44", Automatic, Center]}], 
        RGBColor[0.5, 0.5, 0.5], StripOnInput -> False], 
       StyleBox[
        LineBox[{
          DynamicLocation["VertexID$4", Automatic, Center], 
          DynamicLocation["VertexID$46", Automatic, Center]}], 
        RGBColor[0.5, 0.5, 0.5], StripOnInput -> False], 
       StyleBox[
        LineBox[{
          DynamicLocation["VertexID$4", Automatic, Center], 
          DynamicLocation["VertexID$47", Automatic, Center]}], 
        RGBColor[0.5, 0.5, 0.5], StripOnInput -> False], 
       StyleBox[
        LineBox[{
          DynamicLocation["VertexID$4", Automatic, Center], 
          DynamicLocation["VertexID$48", Automatic, Center]}], 
        RGBColor[0.5, 0.5, 0.5], StripOnInput -> False], 
       StyleBox[
        LineBox[{
          DynamicLocation["VertexID$4", Automatic, Center], 
          DynamicLocation["VertexID$49", Automatic, Center]}], 
        RGBColor[0.5, 0.5, 0.5], StripOnInput -> False], 
       StyleBox[
        LineBox[{
          DynamicLocation["VertexID$4", Automatic, Center], 
          DynamicLocation["VertexID$50", Automatic, Center]}], 
        RGBColor[0.5, 0.5, 0.5], StripOnInput -> False], 
       StyleBox[
        LineBox[{
          DynamicLocation["VertexID$4", Automatic, Center], 
          DynamicLocation["VertexID$52", Automatic, Center]}], 
        RGBColor[0.5, 0.5, 0.5], StripOnInput -> False], 
       StyleBox[
        LineBox[{
          DynamicLocation["VertexID$4", Automatic, Center], 
          DynamicLocation["VertexID$53", Automatic, Center]}], 
        RGBColor[0.5, 0.5, 0.5], StripOnInput -> False], 
       StyleBox[
        LineBox[{
          DynamicLocation["VertexID$4", Automatic, Center], 
          DynamicLocation["VertexID$54", Automatic, Center]}], 
        RGBColor[0.5, 0.5, 0.5], StripOnInput -> False], 
       StyleBox[
        LineBox[{
          DynamicLocation["VertexID$4", Automatic, Center], 
          DynamicLocation["VertexID$55", Automatic, Center]}], 
        RGBColor[0.5, 0.5, 0.5], StripOnInput -> False], 
       StyleBox[
        LineBox[{
          DynamicLocation["VertexID$4", Automatic, Center], 
          DynamicLocation["VertexID$56", Automatic, Center]}], 
        RGBColor[0.5, 0.5, 0.5], StripOnInput -> False], 
       StyleBox[
        LineBox[{
          DynamicLocation["VertexID$4", Automatic, Center], 
          DynamicLocation["VertexID$57", Automatic, Center]}], 
        RGBColor[0.5, 0.5, 0.5], StripOnInput -> False], 
       StyleBox[
        LineBox[{
          DynamicLocation["VertexID$4", Automatic, Center], 
          DynamicLocation["VertexID$60", Automatic, Center]}], 
        RGBColor[0.5, 0.5, 0.5], StripOnInput -> False], 
       StyleBox[
        LineBox[{
          DynamicLocation["VertexID$4", Automatic, Center], 
          DynamicLocation["VertexID$62", Automatic, Center]}], 
        RGBColor[0.5, 0.5, 0.5], StripOnInput -> False], 
       StyleBox[
        LineBox[{
          DynamicLocation["VertexID$4", Automatic, Center], 
          DynamicLocation["VertexID$63", Automatic, Center]}], 
        RGBColor[0.5, 0.5, 0.5], StripOnInput -> False], 
       StyleBox[
        LineBox[{
          DynamicLocation["VertexID$4", Automatic, Center], 
          DynamicLocation["VertexID$64", Automatic, Center]}], 
        RGBColor[0.5, 0.5, 0.5], StripOnInput -> False], 
       StyleBox[
        LineBox[{
          DynamicLocation["VertexID$4", Automatic, Center], 
          DynamicLocation["VertexID$65", Automatic, Center]}], 
        RGBColor[0.5, 0.5, 0.5], StripOnInput -> False], 
       StyleBox[
        LineBox[{
          DynamicLocation["VertexID$4", Automatic, Center], 
          DynamicLocation["VertexID$66", Automatic, Center]}], 
        RGBColor[0.5, 0.5, 0.5], StripOnInput -> False], 
       StyleBox[
        LineBox[{
          DynamicLocation["VertexID$4", Automatic, Center], 
          DynamicLocation["VertexID$69", Automatic, Center]}], 
        RGBColor[0.5, 0.5, 0.5], StripOnInput -> False], 
       StyleBox[
        LineBox[{
          DynamicLocation["VertexID$4", Automatic, Center], 
          DynamicLocation["VertexID$70", Automatic, Center]}], 
        RGBColor[0.5, 0.5, 0.5], StripOnInput -> False], 
       StyleBox[
        LineBox[{
          DynamicLocation["VertexID$4", Automatic, Center], 
          DynamicLocation["VertexID$71", Automatic, Center]}], 
        RGBColor[0.5, 0.5, 0.5], StripOnInput -> False], 
       StyleBox[
        LineBox[{
          DynamicLocation["VertexID$4", Automatic, Center], 
          DynamicLocation["VertexID$72", Automatic, Center]}], 
        RGBColor[0.5, 0.5, 0.5], StripOnInput -> False], 
       StyleBox[
        LineBox[{
          DynamicLocation["VertexID$4", Automatic, Center], 
          DynamicLocation["VertexID$73", Automatic, Center]}], 
        RGBColor[0.5, 0.5, 0.5], StripOnInput -> False], 
       StyleBox[
        LineBox[{
          DynamicLocation["VertexID$4", Automatic, Center], 
          DynamicLocation["VertexID$74", Automatic, Center]}], 
        RGBColor[0.5, 0.5, 0.5], StripOnInput -> False], 
       StyleBox[
        LineBox[{
          DynamicLocation["VertexID$4", Automatic, Center], 
          DynamicLocation["VertexID$75", Automatic, Center]}], 
        RGBColor[0.5, 0.5, 0.5], StripOnInput -> False], 
       StyleBox[
        LineBox[{
          DynamicLocation["VertexID$4", Automatic, Center], 
          DynamicLocation["VertexID$76", Automatic, Center]}], 
        RGBColor[0.5, 0.5, 0.5], StripOnInput -> False], 
       StyleBox[
        LineBox[{
          DynamicLocation["VertexID$4", Automatic, Center], 
          DynamicLocation["VertexID$77", Automatic, Center]}], 
        RGBColor[0.5, 0.5, 0.5], StripOnInput -> False], 
       StyleBox[
        LineBox[{
          DynamicLocation["VertexID$4", Automatic, Center], 
          DynamicLocation["VertexID$78", Automatic, Center]}], 
        RGBColor[0.5, 0.5, 0.5], StripOnInput -> False], 
       StyleBox[
        LineBox[{
          DynamicLocation["VertexID$4", Automatic, Center], 
          DynamicLocation["VertexID$79", Automatic, Center]}], 
        RGBColor[0.5, 0.5, 0.5], StripOnInput -> False], 
       StyleBox[
        LineBox[{
          DynamicLocation["VertexID$4", Automatic, Center], 
          DynamicLocation["VertexID$80", Automatic, Center]}], 
        RGBColor[0.5, 0.5, 0.5], StripOnInput -> False], 
       StyleBox[
        LineBox[{
          DynamicLocation["VertexID$4", Automatic, Center], 
          DynamicLocation["VertexID$81", Automatic, Center]}], 
        RGBColor[0.5, 0.5, 0.5], StripOnInput -> False], 
       StyleBox[
        LineBox[{
          DynamicLocation["VertexID$4", Automatic, Center], 
          DynamicLocation["VertexID$82", Automatic, Center]}], 
        RGBColor[0.5, 0.5, 0.5], StripOnInput -> False], 
       StyleBox[
        LineBox[{
          DynamicLocation["VertexID$4", Automatic, Center], 
          DynamicLocation["VertexID$83", Automatic, Center]}], 
        RGBColor[0.5, 0.5, 0.5], StripOnInput -> False], 
       StyleBox[
        LineBox[{
          DynamicLocation["VertexID$4", Automatic, Center], 
          DynamicLocation["VertexID$84", Automatic, Center]}], 
        RGBColor[0.5, 0.5, 0.5], StripOnInput -> False], 
       StyleBox[
        LineBox[{
          DynamicLocation["VertexID$4", Automatic, Center], 
          DynamicLocation["VertexID$85", Automatic, Center]}], 
        RGBColor[0.5, 0.5, 0.5], StripOnInput -> False], 
       StyleBox[
        LineBox[{
          DynamicLocation["VertexID$4", Automatic, Center], 
          DynamicLocation["VertexID$86", Automatic, Center]}], 
        RGBColor[0.5, 0.5, 0.5], StripOnInput -> False], 
       StyleBox[
        LineBox[{
          DynamicLocation["VertexID$4", Automatic, Center], 
          DynamicLocation["VertexID$87", Automatic, Center]}], 
        RGBColor[0.5, 0.5, 0.5], StripOnInput -> False], 
       StyleBox[
        LineBox[{
          DynamicLocation["VertexID$4", Automatic, Center], 
          DynamicLocation["VertexID$88", Automatic, Center]}], 
        RGBColor[0.5, 0.5, 0.5], StripOnInput -> False], 
       StyleBox[
        LineBox[{
          DynamicLocation["VertexID$4", Automatic, Center], 
          DynamicLocation["VertexID$91", Automatic, Center]}], 
        RGBColor[0.5, 0.5, 0.5], StripOnInput -> False], 
       StyleBox[
        LineBox[{
          DynamicLocation["VertexID$4", Automatic, Center], 
          DynamicLocation["VertexID$93", Automatic, Center]}], 
        RGBColor[0.5, 0.5, 0.5], StripOnInput -> False], 
       StyleBox[
        LineBox[{
          DynamicLocation["VertexID$4", Automatic, Center], 
          DynamicLocation["VertexID$94", Automatic, Center]}], 
        RGBColor[0.5, 0.5, 0.5], StripOnInput -> False], 
       StyleBox[
        LineBox[{
          DynamicLocation["VertexID$4", Automatic, Center], 
          DynamicLocation["VertexID$95", Automatic, Center]}], 
        RGBColor[0.5, 0.5, 0.5], StripOnInput -> False], 
       StyleBox[
        LineBox[{
          DynamicLocation["VertexID$4", Automatic, Center], 
          DynamicLocation["VertexID$96", Automatic, Center]}], 
        RGBColor[0.5, 0.5, 0.5], StripOnInput -> False], 
       StyleBox[
        LineBox[{
          DynamicLocation["VertexID$4", Automatic, Center], 
          DynamicLocation["VertexID$97", Automatic, Center]}], 
        RGBColor[0.5, 0.5, 0.5], StripOnInput -> False], 
       StyleBox[
        LineBox[{
          DynamicLocation["VertexID$4", Automatic, Center], 
          DynamicLocation["VertexID$98", Automatic, Center]}], 
        RGBColor[0.5, 0.5, 0.5], StripOnInput -> False], 
       StyleBox[
        LineBox[{
          DynamicLocation["VertexID$4", Automatic, Center], 
          DynamicLocation["VertexID$99", Automatic, Center]}], 
        RGBColor[0.5, 0.5, 0.5], StripOnInput -> False], 
       StyleBox[
        LineBox[{
          DynamicLocation["VertexID$4", Automatic, Center], 
          DynamicLocation["VertexID$100", Automatic, Center]}], 
        RGBColor[0.5, 0.5, 0.5], StripOnInput -> False], 
       StyleBox[
        LineBox[{
          DynamicLocation["VertexID$5", Automatic, Center], 
          DynamicLocation["VertexID$7", Automatic, Center]}], 
        RGBColor[0.5, 0.5, 0.5], StripOnInput -> False], 
       StyleBox[
        LineBox[{
          DynamicLocation["VertexID$5", Automatic, Center], 
          DynamicLocation["VertexID$8", Automatic, Center]}], 
        RGBColor[0.5, 0.5, 0.5], StripOnInput -> False], 
       StyleBox[
        LineBox[{
          DynamicLocation["VertexID$5", Automatic, Center], 
          DynamicLocation["VertexID$10", Automatic, Center]}], 
        RGBColor[0.5, 0.5, 0.5], StripOnInput -> False], 
       StyleBox[
        LineBox[{
          DynamicLocation["VertexID$5", Automatic, Center], 
          DynamicLocation["VertexID$11", Automatic, Center]}], 
        RGBColor[0.5, 0.5, 0.5], StripOnInput -> False], 
       StyleBox[
        LineBox[{
          DynamicLocation["VertexID$5", Automatic, Center], 
          DynamicLocation["VertexID$12", Automatic, Center]}], 
        RGBColor[0.5, 0.5, 0.5], StripOnInput -> False], 
       StyleBox[
        LineBox[{
          DynamicLocation["VertexID$5", Automatic, Center], 
          DynamicLocation["VertexID$13", Automatic, Center]}], 
        RGBColor[0.5, 0.5, 0.5], StripOnInput -> False], 
       StyleBox[
        LineBox[{
          DynamicLocation["VertexID$5", Automatic, Center], 
          DynamicLocation["VertexID$15", Automatic, Center]}], 
        RGBColor[0.5, 0.5, 0.5], StripOnInput -> False], 
       StyleBox[
        LineBox[{
          DynamicLocation["VertexID$5", Automatic, Center], 
          DynamicLocation["VertexID$17", Automatic, Center]}], 
        RGBColor[0.5, 0.5, 0.5], StripOnInput -> False], 
       StyleBox[
        LineBox[{
          DynamicLocation["VertexID$5", Automatic, Center], 
          DynamicLocation["VertexID$18", Automatic, Center]}], 
        RGBColor[0.5, 0.5, 0.5], StripOnInput -> False], 
       StyleBox[
        LineBox[{
          DynamicLocation["VertexID$5", Automatic, Center], 
          DynamicLocation["VertexID$21", Automatic, Center]}], 
        RGBColor[0.5, 0.5, 0.5], StripOnInput -> False], 
       StyleBox[
        LineBox[{
          DynamicLocation["VertexID$5", Automatic, Center], 
          DynamicLocation["VertexID$23", Automatic, Center]}], 
        RGBColor[0.5, 0.5, 0.5], StripOnInput -> False], 
       StyleBox[
        LineBox[{
          DynamicLocation["VertexID$5", Automatic, Center], 
          DynamicLocation["VertexID$24", Automatic, Center]}], 
        RGBColor[0.5, 0.5, 0.5], StripOnInput -> False], 
       StyleBox[
        LineBox[{
          DynamicLocation["VertexID$5", Automatic, Center], 
          DynamicLocation["VertexID$25", Automatic, Center]}], 
        RGBColor[0.5, 0.5, 0.5], StripOnInput -> False], 
       StyleBox[
        LineBox[{
          DynamicLocation["VertexID$5", Automatic, Center], 
          DynamicLocation["VertexID$26", Automatic, Center]}], 
        RGBColor[0.5, 0.5, 0.5], StripOnInput -> False], 
       StyleBox[
        LineBox[{
          DynamicLocation["VertexID$5", Automatic, Center], 
          DynamicLocation["VertexID$27", Automatic, Center]}], 
        RGBColor[0.5, 0.5, 0.5], StripOnInput -> False], 
       StyleBox[
        LineBox[{
          DynamicLocation["VertexID$5", Automatic, Center], 
          DynamicLocation["VertexID$28", Automatic, Center]}], 
        RGBColor[0.5, 0.5, 0.5], StripOnInput -> False], 
       StyleBox[
        LineBox[{
          DynamicLocation["VertexID$5", Automatic, Center], 
          DynamicLocation["VertexID$29", Automatic, Center]}], 
        RGBColor[0.5, 0.5, 0.5], StripOnInput -> False], 
       StyleBox[
        LineBox[{
          DynamicLocation["VertexID$5", Automatic, Center], 
          DynamicLocation["VertexID$30", Automatic, Center]}], 
        RGBColor[0.5, 0.5, 0.5], StripOnInput -> False], 
       StyleBox[
        LineBox[{
          DynamicLocation["VertexID$5", Automatic, Center], 
          DynamicLocation["VertexID$33", Automatic, Center]}], 
        RGBColor[0.5, 0.5, 0.5], StripOnInput -> False], 
       StyleBox[
        LineBox[{
          DynamicLocation["VertexID$5", Automatic, Center], 
          DynamicLocation["VertexID$35", Automatic, Center]}], 
        RGBColor[0.5, 0.5, 0.5], StripOnInput -> False], 
       StyleBox[
        LineBox[{
          DynamicLocation["VertexID$5", Automatic, Center], 
          DynamicLocation["VertexID$36", Automatic, Center]}], 
        RGBColor[0.5, 0.5, 0.5], StripOnInput -> False], 
       StyleBox[
        LineBox[{
          DynamicLocation["VertexID$5", Automatic, Center], 
          DynamicLocation["VertexID$37", Automatic, Center]}], 
        RGBColor[0.5, 0.5, 0.5], StripOnInput -> False], 
       StyleBox[
        LineBox[{
          DynamicLocation["VertexID$5", Automatic, Center], 
          DynamicLocation["VertexID$38", Automatic, Center]}], 
        RGBColor[0.5, 0.5, 0.5], StripOnInput -> False], 
       StyleBox[
        LineBox[{
          DynamicLocation["VertexID$5", Automatic, Center], 
          DynamicLocation["VertexID$39", Automatic, Center]}], 
        RGBColor[0.5, 0.5, 0.5], StripOnInput -> False], 
       StyleBox[
        LineBox[{
          DynamicLocation["VertexID$5", Automatic, Center], 
          DynamicLocation["VertexID$40", Automatic, Center]}], 
        RGBColor[0.5, 0.5, 0.5], StripOnInput -> False], 
       StyleBox[
        LineBox[{
          DynamicLocation["VertexID$5", Automatic, Center], 
          DynamicLocation["VertexID$41", Automatic, Center]}], 
        RGBColor[0.5, 0.5, 0.5], StripOnInput -> False], 
       StyleBox[
        LineBox[{
          DynamicLocation["VertexID$5", Automatic, Center], 
          DynamicLocation["VertexID$42", Automatic, Center]}], 
        RGBColor[0.5, 0.5, 0.5], StripOnInput -> False], 
       StyleBox[
        LineBox[{
          DynamicLocation["VertexID$5", Automatic, Center], 
          DynamicLocation["VertexID$43", Automatic, Center]}], 
        RGBColor[0.5, 0.5, 0.5], StripOnInput -> False], 
       StyleBox[
        LineBox[{
          DynamicLocation["VertexID$5", Automatic, Center], 
          DynamicLocation["VertexID$46", Automatic, Center]}], 
        RGBColor[0.5, 0.5, 0.5], StripOnInput -> False], 
       StyleBox[
        LineBox[{
          DynamicLocation["VertexID$5", Automatic, Center], 
          DynamicLocation["VertexID$50", Automatic, Center]}], 
        RGBColor[0.5, 0.5, 0.5], StripOnInput -> False], 
       StyleBox[
        LineBox[{
          DynamicLocation["VertexID$5", Automatic, Center], 
          DynamicLocation["VertexID$52", Automatic, Center]}], 
        RGBColor[0.5, 0.5, 0.5], StripOnInput -> False], 
       StyleBox[
        LineBox[{
          DynamicLocation["VertexID$5", Automatic, Center], 
          DynamicLocation["VertexID$54", Automatic, Center]}], 
        RGBColor[0.5, 0.5, 0.5], StripOnInput -> False], 
       StyleBox[
        LineBox[{
          DynamicLocation["VertexID$5", Automatic, Center], 
          DynamicLocation["VertexID$55", Automatic, Center]}], 
        RGBColor[0.5, 0.5, 0.5], StripOnInput -> False], 
       StyleBox[
        LineBox[{
          DynamicLocation["VertexID$5", Automatic, Center], 
          DynamicLocation["VertexID$56", Automatic, Center]}], 
        RGBColor[0.5, 0.5, 0.5], StripOnInput -> False], 
       StyleBox[
        LineBox[{
          DynamicLocation["VertexID$5", Automatic, Center], 
          DynamicLocation["VertexID$60", Automatic, Center]}], 
        RGBColor[0.5, 0.5, 0.5], StripOnInput -> False], 
       StyleBox[
        LineBox[{
          DynamicLocation["VertexID$5", Automatic, Center], 
          DynamicLocation["VertexID$62", Automatic, Center]}], 
        RGBColor[0.5, 0.5, 0.5], StripOnInput -> False], 
       StyleBox[
        LineBox[{
          DynamicLocation["VertexID$5", Automatic, Center], 
          DynamicLocation["VertexID$63", Automatic, Center]}], 
        RGBColor[0.5, 0.5, 0.5], StripOnInput -> False], 
       StyleBox[
        LineBox[{
          DynamicLocation["VertexID$5", Automatic, Center], 
          DynamicLocation["VertexID$65", Automatic, Center]}], 
        RGBColor[0.5, 0.5, 0.5], StripOnInput -> False], 
       StyleBox[
        LineBox[{
          DynamicLocation["VertexID$5", Automatic, Center], 
          DynamicLocation["VertexID$68", Automatic, Center]}], 
        RGBColor[0.5, 0.5, 0.5], StripOnInput -> False], 
       StyleBox[
        LineBox[{
          DynamicLocation["VertexID$5", Automatic, Center], 
          DynamicLocation["VertexID$69", Automatic, Center]}], 
        RGBColor[0.5, 0.5, 0.5], StripOnInput -> False], 
       StyleBox[
        LineBox[{
          DynamicLocation["VertexID$5", Automatic, Center], 
          DynamicLocation["VertexID$70", Automatic, Center]}], 
        RGBColor[0.5, 0.5, 0.5], StripOnInput -> False], 
       StyleBox[
        LineBox[{
          DynamicLocation["VertexID$5", Automatic, Center], 
          DynamicLocation["VertexID$71", Automatic, Center]}], 
        RGBColor[0.5, 0.5, 0.5], StripOnInput -> False], 
       StyleBox[
        LineBox[{
          DynamicLocation["VertexID$5", Automatic, Center], 
          DynamicLocation["VertexID$72", Automatic, Center]}], 
        RGBColor[0.5, 0.5, 0.5], StripOnInput -> False], 
       StyleBox[
        LineBox[{
          DynamicLocation["VertexID$5", Automatic, Center], 
          DynamicLocation["VertexID$75", Automatic, Center]}], 
        RGBColor[0.5, 0.5, 0.5], StripOnInput -> False], 
       StyleBox[
        LineBox[{
          DynamicLocation["VertexID$5", Automatic, Center], 
          DynamicLocation["VertexID$76", Automatic, Center]}], 
        RGBColor[0.5, 0.5, 0.5], StripOnInput -> False], 
       StyleBox[
        LineBox[{
          DynamicLocation["VertexID$5", Automatic, Center], 
          DynamicLocation["VertexID$78", Automatic, Center]}], 
        RGBColor[0.5, 0.5, 0.5], StripOnInput -> False], 
       StyleBox[
        LineBox[{
          DynamicLocation["VertexID$5", Automatic, Center], 
          DynamicLocation["VertexID$79", Automatic, Center]}], 
        RGBColor[0.5, 0.5, 0.5], StripOnInput -> False], 
       StyleBox[
        LineBox[{
          DynamicLocation["VertexID$5", Automatic, Center], 
          DynamicLocation["VertexID$80", Automatic, Center]}], 
        RGBColor[0.5, 0.5, 0.5], StripOnInput -> False], 
       StyleBox[
        LineBox[{
          DynamicLocation["VertexID$5", Automatic, Center], 
          DynamicLocation["VertexID$82", Automatic, Center]}], 
        RGBColor[0.5, 0.5, 0.5], StripOnInput -> False], 
       StyleBox[
        LineBox[{
          DynamicLocation["VertexID$5", Automatic, Center], 
          DynamicLocation["VertexID$84", Automatic, Center]}], 
        RGBColor[0.5, 0.5, 0.5], StripOnInput -> False], 
       StyleBox[
        LineBox[{
          DynamicLocation["VertexID$5", Automatic, Center], 
          DynamicLocation["VertexID$86", Automatic, Center]}], 
        RGBColor[0.5, 0.5, 0.5], StripOnInput -> False], 
       StyleBox[
        LineBox[{
          DynamicLocation["VertexID$5", Automatic, Center], 
          DynamicLocation["VertexID$90", Automatic, Center]}], 
        RGBColor[0.5, 0.5, 0.5], StripOnInput -> False], 
       StyleBox[
        LineBox[{
          DynamicLocation["VertexID$5", Automatic, Center], 
          DynamicLocation["VertexID$91", Automatic, Center]}], 
        RGBColor[0.5, 0.5, 0.5], StripOnInput -> False], 
       StyleBox[
        LineBox[{
          DynamicLocation["VertexID$5", Automatic, Center], 
          DynamicLocation["VertexID$92", Automatic, Center]}], 
        RGBColor[0.5, 0.5, 0.5], StripOnInput -> False], 
       StyleBox[
        LineBox[{
          DynamicLocation["VertexID$5", Automatic, Center], 
          DynamicLocation["VertexID$94", Automatic, Center]}], 
        RGBColor[0.5, 0.5, 0.5], StripOnInput -> False], 
       StyleBox[
        LineBox[{
          DynamicLocation["VertexID$5", Automatic, Center], 
          DynamicLocation["VertexID$97", Automatic, Center]}], 
        RGBColor[0.5, 0.5, 0.5], StripOnInput -> False], 
       StyleBox[
        LineBox[{
          DynamicLocation["VertexID$5", Automatic, Center], 
          DynamicLocation["VertexID$100", Automatic, Center]}], 
        RGBColor[0.5, 0.5, 0.5], StripOnInput -> False], 
       StyleBox[
        LineBox[{
          DynamicLocation["VertexID$6", Automatic, Center], 
          DynamicLocation["VertexID$7", Automatic, Center]}], 
        RGBColor[0.5, 0.5, 0.5], StripOnInput -> False], 
       StyleBox[
        LineBox[{
          DynamicLocation["VertexID$6", Automatic, Center], 
          DynamicLocation["VertexID$10", Automatic, Center]}], 
        RGBColor[0.5, 0.5, 0.5], StripOnInput -> False], 
       StyleBox[
        LineBox[{
          DynamicLocation["VertexID$6", Automatic, Center], 
          DynamicLocation["VertexID$11", Automatic, Center]}], 
        RGBColor[0.5, 0.5, 0.5], StripOnInput -> False], 
       StyleBox[
        LineBox[{
          DynamicLocation["VertexID$6", Automatic, Center], 
          DynamicLocation["VertexID$15", Automatic, Center]}], 
        RGBColor[0.5, 0.5, 0.5], StripOnInput -> False], 
       StyleBox[
        LineBox[{
          DynamicLocation["VertexID$6", Automatic, Center], 
          DynamicLocation["VertexID$18", Automatic, Center]}], 
        RGBColor[0.5, 0.5, 0.5], StripOnInput -> False], 
       StyleBox[
        LineBox[{
          DynamicLocation["VertexID$6", Automatic, Center], 
          DynamicLocation["VertexID$21", Automatic, Center]}], 
        RGBColor[0.5, 0.5, 0.5], StripOnInput -> False], 
       StyleBox[
        LineBox[{
          DynamicLocation["VertexID$6", Automatic, Center], 
          DynamicLocation["VertexID$22", Automatic, Center]}], 
        RGBColor[0.5, 0.5, 0.5], StripOnInput -> False], 
       StyleBox[
        LineBox[{
          DynamicLocation["VertexID$6", Automatic, Center], 
          DynamicLocation["VertexID$23", Automatic, Center]}], 
        RGBColor[0.5, 0.5, 0.5], StripOnInput -> False], 
       StyleBox[
        LineBox[{
          DynamicLocation["VertexID$6", Automatic, Center], 
          DynamicLocation["VertexID$25", Automatic, Center]}], 
        RGBColor[0.5, 0.5, 0.5], StripOnInput -> False], 
       StyleBox[
        LineBox[{
          DynamicLocation["VertexID$6", Automatic, Center], 
          DynamicLocation["VertexID$30", Automatic, Center]}], 
        RGBColor[0.5, 0.5, 0.5], StripOnInput -> False], 
       StyleBox[
        LineBox[{
          DynamicLocation["VertexID$6", Automatic, Center], 
          DynamicLocation["VertexID$31", Automatic, Center]}], 
        RGBColor[0.5, 0.5, 0.5], StripOnInput -> False], 
       StyleBox[
        LineBox[{
          DynamicLocation["VertexID$6", Automatic, Center], 
          DynamicLocation["VertexID$32", Automatic, Center]}], 
        RGBColor[0.5, 0.5, 0.5], StripOnInput -> False], 
       StyleBox[
        LineBox[{
          DynamicLocation["VertexID$6", Automatic, Center], 
          DynamicLocation["VertexID$33", Automatic, Center]}], 
        RGBColor[0.5, 0.5, 0.5], StripOnInput -> False], 
       StyleBox[
        LineBox[{
          DynamicLocation["VertexID$6", Automatic, Center], 
          DynamicLocation["VertexID$34", Automatic, Center]}], 
        RGBColor[0.5, 0.5, 0.5], StripOnInput -> False], 
       StyleBox[
        LineBox[{
          DynamicLocation["VertexID$6", Automatic, Center], 
          DynamicLocation["VertexID$35", Automatic, Center]}], 
        RGBColor[0.5, 0.5, 0.5], StripOnInput -> False], 
       StyleBox[
        LineBox[{
          DynamicLocation["VertexID$6", Automatic, Center], 
          DynamicLocation["VertexID$36", Automatic, Center]}], 
        RGBColor[0.5, 0.5, 0.5], StripOnInput -> False], 
       StyleBox[
        LineBox[{
          DynamicLocation["VertexID$6", Automatic, Center], 
          DynamicLocation["VertexID$37", Automatic, Center]}], 
        RGBColor[0.5, 0.5, 0.5], StripOnInput -> False], 
       StyleBox[
        LineBox[{
          DynamicLocation["VertexID$6", Automatic, Center], 
          DynamicLocation["VertexID$38", Automatic, Center]}], 
        RGBColor[0.5, 0.5, 0.5], StripOnInput -> False], 
       StyleBox[
        LineBox[{
          DynamicLocation["VertexID$6", Automatic, Center], 
          DynamicLocation["VertexID$39", Automatic, Center]}], 
        RGBColor[0.5, 0.5, 0.5], StripOnInput -> False], 
       StyleBox[
        LineBox[{
          DynamicLocation["VertexID$6", Automatic, Center], 
          DynamicLocation["VertexID$40", Automatic, Center]}], 
        RGBColor[0.5, 0.5, 0.5], StripOnInput -> False], 
       StyleBox[
        LineBox[{
          DynamicLocation["VertexID$6", Automatic, Center], 
          DynamicLocation["VertexID$41", Automatic, Center]}], 
        RGBColor[0.5, 0.5, 0.5], StripOnInput -> False], 
       StyleBox[
        LineBox[{
          DynamicLocation["VertexID$6", Automatic, Center], 
          DynamicLocation["VertexID$42", Automatic, Center]}], 
        RGBColor[0.5, 0.5, 0.5], StripOnInput -> False], 
       StyleBox[
        LineBox[{
          DynamicLocation["VertexID$6", Automatic, Center], 
          DynamicLocation["VertexID$43", Automatic, Center]}], 
        RGBColor[0.5, 0.5, 0.5], StripOnInput -> False], 
       StyleBox[
        LineBox[{
          DynamicLocation["VertexID$6", Automatic, Center], 
          DynamicLocation["VertexID$44", Automatic, Center]}], 
        RGBColor[0.5, 0.5, 0.5], StripOnInput -> False], 
       StyleBox[
        LineBox[{
          DynamicLocation["VertexID$6", Automatic, Center], 
          DynamicLocation["VertexID$45", Automatic, Center]}], 
        RGBColor[0.5, 0.5, 0.5], StripOnInput -> False], 
       StyleBox[
        LineBox[{
          DynamicLocation["VertexID$6", Automatic, Center], 
          DynamicLocation["VertexID$46", Automatic, Center]}], 
        RGBColor[0.5, 0.5, 0.5], StripOnInput -> False], 
       StyleBox[
        LineBox[{
          DynamicLocation["VertexID$6", Automatic, Center], 
          DynamicLocation["VertexID$47", Automatic, Center]}], 
        RGBColor[0.5, 0.5, 0.5], StripOnInput -> False], 
       StyleBox[
        LineBox[{
          DynamicLocation["VertexID$6", Automatic, Center], 
          DynamicLocation["VertexID$48", Automatic, Center]}], 
        RGBColor[0.5, 0.5, 0.5], StripOnInput -> False], 
       StyleBox[
        LineBox[{
          DynamicLocation["VertexID$6", Automatic, Center], 
          DynamicLocation["VertexID$49", Automatic, Center]}], 
        RGBColor[0.5, 0.5, 0.5], StripOnInput -> False], 
       StyleBox[
        LineBox[{
          DynamicLocation["VertexID$6", Automatic, Center], 
          DynamicLocation["VertexID$50", Automatic, Center]}], 
        RGBColor[0.5, 0.5, 0.5], StripOnInput -> False], 
       StyleBox[
        LineBox[{
          DynamicLocation["VertexID$6", Automatic, Center], 
          DynamicLocation["VertexID$52", Automatic, Center]}], 
        RGBColor[0.5, 0.5, 0.5], StripOnInput -> False], 
       StyleBox[
        LineBox[{
          DynamicLocation["VertexID$6", Automatic, Center], 
          DynamicLocation["VertexID$57", Automatic, Center]}], 
        RGBColor[0.5, 0.5, 0.5], StripOnInput -> False], 
       StyleBox[
        LineBox[{
          DynamicLocation["VertexID$6", Automatic, Center], 
          DynamicLocation["VertexID$58", Automatic, Center]}], 
        RGBColor[0.5, 0.5, 0.5], StripOnInput -> False], 
       StyleBox[
        LineBox[{
          DynamicLocation["VertexID$6", Automatic, Center], 
          DynamicLocation["VertexID$61", Automatic, Center]}], 
        RGBColor[0.5, 0.5, 0.5], StripOnInput -> False], 
       StyleBox[
        LineBox[{
          DynamicLocation["VertexID$6", Automatic, Center], 
          DynamicLocation["VertexID$62", Automatic, Center]}], 
        RGBColor[0.5, 0.5, 0.5], StripOnInput -> False], 
       StyleBox[
        LineBox[{
          DynamicLocation["VertexID$6", Automatic, Center], 
          DynamicLocation["VertexID$63", Automatic, Center]}], 
        RGBColor[0.5, 0.5, 0.5], StripOnInput -> False], 
       StyleBox[
        LineBox[{
          DynamicLocation["VertexID$6", Automatic, Center], 
          DynamicLocation["VertexID$65", Automatic, Center]}], 
        RGBColor[0.5, 0.5, 0.5], StripOnInput -> False], 
       StyleBox[
        LineBox[{
          DynamicLocation["VertexID$6", Automatic, Center], 
          DynamicLocation["VertexID$69", Automatic, Center]}], 
        RGBColor[0.5, 0.5, 0.5], StripOnInput -> False], 
       StyleBox[
        LineBox[{
          DynamicLocation["VertexID$6", Automatic, Center], 
          DynamicLocation["VertexID$70", Automatic, Center]}], 
        RGBColor[0.5, 0.5, 0.5], StripOnInput -> False], 
       StyleBox[
        LineBox[{
          DynamicLocation["VertexID$6", Automatic, Center], 
          DynamicLocation["VertexID$75", Automatic, Center]}], 
        RGBColor[0.5, 0.5, 0.5], StripOnInput -> False], 
       StyleBox[
        LineBox[{
          DynamicLocation["VertexID$6", Automatic, Center], 
          DynamicLocation["VertexID$76", Automatic, Center]}], 
        RGBColor[0.5, 0.5, 0.5], StripOnInput -> False], 
       StyleBox[
        LineBox[{
          DynamicLocation["VertexID$6", Automatic, Center], 
          DynamicLocation["VertexID$77", Automatic, Center]}], 
        RGBColor[0.5, 0.5, 0.5], StripOnInput -> False], 
       StyleBox[
        LineBox[{
          DynamicLocation["VertexID$6", Automatic, Center], 
          DynamicLocation["VertexID$78", Automatic, Center]}], 
        RGBColor[0.5, 0.5, 0.5], StripOnInput -> False], 
       StyleBox[
        LineBox[{
          DynamicLocation["VertexID$6", Automatic, Center], 
          DynamicLocation["VertexID$80", Automatic, Center]}], 
        RGBColor[0.5, 0.5, 0.5], StripOnInput -> False], 
       StyleBox[
        LineBox[{
          DynamicLocation["VertexID$6", Automatic, Center], 
          DynamicLocation["VertexID$82", Automatic, Center]}], 
        RGBColor[0.5, 0.5, 0.5], StripOnInput -> False], 
       StyleBox[
        LineBox[{
          DynamicLocation["VertexID$6", Automatic, Center], 
          DynamicLocation["VertexID$85", Automatic, Center]}], 
        RGBColor[0.5, 0.5, 0.5], StripOnInput -> False], 
       StyleBox[
        LineBox[{
          DynamicLocation["VertexID$6", Automatic, Center], 
          DynamicLocation["VertexID$86", Automatic, Center]}], 
        RGBColor[0.5, 0.5, 0.5], StripOnInput -> False], 
       StyleBox[
        LineBox[{
          DynamicLocation["VertexID$6", Automatic, Center], 
          DynamicLocation["VertexID$87", Automatic, Center]}], 
        RGBColor[0.5, 0.5, 0.5], StripOnInput -> False], 
       StyleBox[
        LineBox[{
          DynamicLocation["VertexID$6", Automatic, Center], 
          DynamicLocation["VertexID$88", Automatic, Center]}], 
        RGBColor[0.5, 0.5, 0.5], StripOnInput -> False], 
       StyleBox[
        LineBox[{
          DynamicLocation["VertexID$6", Automatic, Center], 
          DynamicLocation["VertexID$90", Automatic, Center]}], 
        RGBColor[0.5, 0.5, 0.5], StripOnInput -> False], 
       StyleBox[
        LineBox[{
          DynamicLocation["VertexID$6", Automatic, Center], 
          DynamicLocation["VertexID$93", Automatic, Center]}], 
        RGBColor[0.5, 0.5, 0.5], StripOnInput -> False], 
       StyleBox[
        LineBox[{
          DynamicLocation["VertexID$6", Automatic, Center], 
          DynamicLocation["VertexID$94", Automatic, Center]}], 
        RGBColor[0.5, 0.5, 0.5], StripOnInput -> False], 
       StyleBox[
        LineBox[{
          DynamicLocation["VertexID$6", Automatic, Center], 
          DynamicLocation["VertexID$95", Automatic, Center]}], 
        RGBColor[0.5, 0.5, 0.5], StripOnInput -> False], 
       StyleBox[
        LineBox[{
          DynamicLocation["VertexID$6", Automatic, Center], 
          DynamicLocation["VertexID$96", Automatic, Center]}], 
        RGBColor[0.5, 0.5, 0.5], StripOnInput -> False], 
       StyleBox[
        LineBox[{
          DynamicLocation["VertexID$6", Automatic, Center], 
          DynamicLocation["VertexID$97", Automatic, Center]}], 
        RGBColor[0.5, 0.5, 0.5], StripOnInput -> False], 
       StyleBox[
        LineBox[{
          DynamicLocation["VertexID$6", Automatic, Center], 
          DynamicLocation["VertexID$98", Automatic, Center]}], 
        RGBColor[0.5, 0.5, 0.5], StripOnInput -> False], 
       StyleBox[
        LineBox[{
          DynamicLocation["VertexID$6", Automatic, Center], 
          DynamicLocation["VertexID$99", Automatic, Center]}], 
        RGBColor[0.5, 0.5, 0.5], StripOnInput -> False], 
       StyleBox[
        LineBox[{
          DynamicLocation["VertexID$6", Automatic, Center], 
          DynamicLocation["VertexID$100", Automatic, Center]}], 
        RGBColor[0.5, 0.5, 0.5], StripOnInput -> False], 
       StyleBox[
        LineBox[{
          DynamicLocation["VertexID$7", Automatic, Center], 
          DynamicLocation["VertexID$8", Automatic, Center]}], 
        RGBColor[0.5, 0.5, 0.5], StripOnInput -> False], 
       StyleBox[
        LineBox[{
          DynamicLocation["VertexID$7", Automatic, Center], 
          DynamicLocation["VertexID$9", Automatic, Center]}], 
        RGBColor[0.5, 0.5, 0.5], StripOnInput -> False], 
       StyleBox[
        LineBox[{
          DynamicLocation["VertexID$7", Automatic, Center], 
          DynamicLocation["VertexID$10", Automatic, Center]}], 
        RGBColor[0.5, 0.5, 0.5], StripOnInput -> False], 
       StyleBox[
        LineBox[{
          DynamicLocation["VertexID$7", Automatic, Center], 
          DynamicLocation["VertexID$11", Automatic, Center]}], 
        RGBColor[0.5, 0.5, 0.5], StripOnInput -> False], 
       StyleBox[
        LineBox[{
          DynamicLocation["VertexID$7", Automatic, Center], 
          DynamicLocation["VertexID$12", Automatic, Center]}], 
        RGBColor[0.5, 0.5, 0.5], StripOnInput -> False], 
       StyleBox[
        LineBox[{
          DynamicLocation["VertexID$7", Automatic, Center], 
          DynamicLocation["VertexID$13", Automatic, Center]}], 
        RGBColor[0.5, 0.5, 0.5], StripOnInput -> False], 
       StyleBox[
        LineBox[{
          DynamicLocation["VertexID$7", Automatic, Center], 
          DynamicLocation["VertexID$15", Automatic, Center]}], 
        RGBColor[0.5, 0.5, 0.5], StripOnInput -> False], 
       StyleBox[
        LineBox[{
          DynamicLocation["VertexID$7", Automatic, Center], 
          DynamicLocation["VertexID$16", Automatic, Center]}], 
        RGBColor[0.5, 0.5, 0.5], StripOnInput -> False], 
       StyleBox[
        LineBox[{
          DynamicLocation["VertexID$7", Automatic, Center], 
          DynamicLocation["VertexID$17", Automatic, Center]}], 
        RGBColor[0.5, 0.5, 0.5], StripOnInput -> False], 
       StyleBox[
        LineBox[{
          DynamicLocation["VertexID$7", Automatic, Center], 
          DynamicLocation["VertexID$18", Automatic, Center]}], 
        RGBColor[0.5, 0.5, 0.5], StripOnInput -> False], 
       StyleBox[
        LineBox[{
          DynamicLocation["VertexID$7", Automatic, Center], 
          DynamicLocation["VertexID$21", Automatic, Center]}], 
        RGBColor[0.5, 0.5, 0.5], StripOnInput -> False], 
       StyleBox[
        LineBox[{
          DynamicLocation["VertexID$7", Automatic, Center], 
          DynamicLocation["VertexID$22", Automatic, Center]}], 
        RGBColor[0.5, 0.5, 0.5], StripOnInput -> False], 
       StyleBox[
        LineBox[{
          DynamicLocation["VertexID$7", Automatic, Center], 
          DynamicLocation["VertexID$23", Automatic, Center]}], 
        RGBColor[0.5, 0.5, 0.5], StripOnInput -> False], 
       StyleBox[
        LineBox[{
          DynamicLocation["VertexID$7", Automatic, Center], 
          DynamicLocation["VertexID$25", Automatic, Center]}], 
        RGBColor[0.5, 0.5, 0.5], StripOnInput -> False], 
       StyleBox[
        LineBox[{
          DynamicLocation["VertexID$7", Automatic, Center], 
          DynamicLocation["VertexID$26", Automatic, Center]}], 
        RGBColor[0.5, 0.5, 0.5], StripOnInput -> False], 
       StyleBox[
        LineBox[{
          DynamicLocation["VertexID$7", Automatic, Center], 
          DynamicLocation["VertexID$27", Automatic, Center]}], 
        RGBColor[0.5, 0.5, 0.5], StripOnInput -> False], 
       StyleBox[
        LineBox[{
          DynamicLocation["VertexID$7", Automatic, Center], 
          DynamicLocation["VertexID$28", Automatic, Center]}], 
        RGBColor[0.5, 0.5, 0.5], StripOnInput -> False], 
       StyleBox[
        LineBox[{
          DynamicLocation["VertexID$7", Automatic, Center], 
          DynamicLocation["VertexID$29", Automatic, Center]}], 
        RGBColor[0.5, 0.5, 0.5], StripOnInput -> False], 
       StyleBox[
        LineBox[{
          DynamicLocation["VertexID$7", Automatic, Center], 
          DynamicLocation["VertexID$30", Automatic, Center]}], 
        RGBColor[0.5, 0.5, 0.5], StripOnInput -> False], 
       StyleBox[
        LineBox[{
          DynamicLocation["VertexID$7", Automatic, Center], 
          DynamicLocation["VertexID$32", Automatic, Center]}], 
        RGBColor[0.5, 0.5, 0.5], StripOnInput -> False], 
       StyleBox[
        LineBox[{
          DynamicLocation["VertexID$7", Automatic, Center], 
          DynamicLocation["VertexID$33", Automatic, Center]}], 
        RGBColor[0.5, 0.5, 0.5], StripOnInput -> False], 
       StyleBox[
        LineBox[{
          DynamicLocation["VertexID$7", Automatic, Center], 
          DynamicLocation["VertexID$36", Automatic, Center]}], 
        RGBColor[0.5, 0.5, 0.5], StripOnInput -> False], 
       StyleBox[
        LineBox[{
          DynamicLocation["VertexID$7", Automatic, Center], 
          DynamicLocation["VertexID$37", Automatic, Center]}], 
        RGBColor[0.5, 0.5, 0.5], StripOnInput -> False], 
       StyleBox[
        LineBox[{
          DynamicLocation["VertexID$7", Automatic, Center], 
          DynamicLocation["VertexID$38", Automatic, Center]}], 
        RGBColor[0.5, 0.5, 0.5], StripOnInput -> False], 
       StyleBox[
        LineBox[{
          DynamicLocation["VertexID$7", Automatic, Center], 
          DynamicLocation["VertexID$39", Automatic, Center]}], 
        RGBColor[0.5, 0.5, 0.5], StripOnInput -> False], 
       StyleBox[
        LineBox[{
          DynamicLocation["VertexID$7", Automatic, Center], 
          DynamicLocation["VertexID$40", Automatic, Center]}], 
        RGBColor[0.5, 0.5, 0.5], StripOnInput -> False], 
       StyleBox[
        LineBox[{
          DynamicLocation["VertexID$7", Automatic, Center], 
          DynamicLocation["VertexID$41", Automatic, Center]}], 
        RGBColor[0.5, 0.5, 0.5], StripOnInput -> False], 
       StyleBox[
        LineBox[{
          DynamicLocation["VertexID$7", Automatic, Center], 
          DynamicLocation["VertexID$42", Automatic, Center]}], 
        RGBColor[0.5, 0.5, 0.5], StripOnInput -> False], 
       StyleBox[
        LineBox[{
          DynamicLocation["VertexID$7", Automatic, Center], 
          DynamicLocation["VertexID$43", Automatic, Center]}], 
        RGBColor[0.5, 0.5, 0.5], StripOnInput -> False], 
       StyleBox[
        LineBox[{
          DynamicLocation["VertexID$7", Automatic, Center], 
          DynamicLocation["VertexID$46", Automatic, Center]}], 
        RGBColor[0.5, 0.5, 0.5], StripOnInput -> False], 
       StyleBox[
        LineBox[{
          DynamicLocation["VertexID$7", Automatic, Center], 
          DynamicLocation["VertexID$47", Automatic, Center]}], 
        RGBColor[0.5, 0.5, 0.5], StripOnInput -> False], 
       StyleBox[
        LineBox[{
          DynamicLocation["VertexID$7", Automatic, Center], 
          DynamicLocation["VertexID$50", Automatic, Center]}], 
        RGBColor[0.5, 0.5, 0.5], StripOnInput -> False], 
       StyleBox[
        LineBox[{
          DynamicLocation["VertexID$7", Automatic, Center], 
          DynamicLocation["VertexID$53", Automatic, Center]}], 
        RGBColor[0.5, 0.5, 0.5], StripOnInput -> False], 
       StyleBox[
        LineBox[{
          DynamicLocation["VertexID$7", Automatic, Center], 
          DynamicLocation["VertexID$54", Automatic, Center]}], 
        RGBColor[0.5, 0.5, 0.5], StripOnInput -> False], 
       StyleBox[
        LineBox[{
          DynamicLocation["VertexID$7", Automatic, Center], 
          DynamicLocation["VertexID$55", Automatic, Center]}], 
        RGBColor[0.5, 0.5, 0.5], StripOnInput -> False], 
       StyleBox[
        LineBox[{
          DynamicLocation["VertexID$7", Automatic, Center], 
          DynamicLocation["VertexID$56", Automatic, Center]}], 
        RGBColor[0.5, 0.5, 0.5], StripOnInput -> False], 
       StyleBox[
        LineBox[{
          DynamicLocation["VertexID$7", Automatic, Center], 
          DynamicLocation["VertexID$57", Automatic, Center]}], 
        RGBColor[0.5, 0.5, 0.5], StripOnInput -> False], 
       StyleBox[
        LineBox[{
          DynamicLocation["VertexID$7", Automatic, Center], 
          DynamicLocation["VertexID$60", Automatic, Center]}], 
        RGBColor[0.5, 0.5, 0.5], StripOnInput -> False], 
       StyleBox[
        LineBox[{
          DynamicLocation["VertexID$7", Automatic, Center], 
          DynamicLocation["VertexID$62", Automatic, Center]}], 
        RGBColor[0.5, 0.5, 0.5], StripOnInput -> False], 
       StyleBox[
        LineBox[{
          DynamicLocation["VertexID$7", Automatic, Center], 
          DynamicLocation["VertexID$63", Automatic, Center]}], 
        RGBColor[0.5, 0.5, 0.5], StripOnInput -> False], 
       StyleBox[
        LineBox[{
          DynamicLocation["VertexID$7", Automatic, Center], 
          DynamicLocation["VertexID$65", Automatic, Center]}], 
        RGBColor[0.5, 0.5, 0.5], StripOnInput -> False], 
       StyleBox[
        LineBox[{
          DynamicLocation["VertexID$7", Automatic, Center], 
          DynamicLocation["VertexID$66", Automatic, Center]}], 
        RGBColor[0.5, 0.5, 0.5], StripOnInput -> False], 
       StyleBox[
        LineBox[{
          DynamicLocation["VertexID$7", Automatic, Center], 
          DynamicLocation["VertexID$68", Automatic, Center]}], 
        RGBColor[0.5, 0.5, 0.5], StripOnInput -> False], 
       StyleBox[
        LineBox[{
          DynamicLocation["VertexID$7", Automatic, Center], 
          DynamicLocation["VertexID$70", Automatic, Center]}], 
        RGBColor[0.5, 0.5, 0.5], StripOnInput -> False], 
       StyleBox[
        LineBox[{
          DynamicLocation["VertexID$7", Automatic, Center], 
          DynamicLocation["VertexID$71", Automatic, Center]}], 
        RGBColor[0.5, 0.5, 0.5], StripOnInput -> False], 
       StyleBox[
        LineBox[{
          DynamicLocation["VertexID$7", Automatic, Center], 
          DynamicLocation["VertexID$72", Automatic, Center]}], 
        RGBColor[0.5, 0.5, 0.5], StripOnInput -> False], 
       StyleBox[
        LineBox[{
          DynamicLocation["VertexID$7", Automatic, Center], 
          DynamicLocation["VertexID$73", Automatic, Center]}], 
        RGBColor[0.5, 0.5, 0.5], StripOnInput -> False], 
       StyleBox[
        LineBox[{
          DynamicLocation["VertexID$7", Automatic, Center], 
          DynamicLocation["VertexID$74", Automatic, Center]}], 
        RGBColor[0.5, 0.5, 0.5], StripOnInput -> False], 
       StyleBox[
        LineBox[{
          DynamicLocation["VertexID$7", Automatic, Center], 
          DynamicLocation["VertexID$75", Automatic, Center]}], 
        RGBColor[0.5, 0.5, 0.5], StripOnInput -> False], 
       StyleBox[
        LineBox[{
          DynamicLocation["VertexID$7", Automatic, Center], 
          DynamicLocation["VertexID$76", Automatic, Center]}], 
        RGBColor[0.5, 0.5, 0.5], StripOnInput -> False], 
       StyleBox[
        LineBox[{
          DynamicLocation["VertexID$7", Automatic, Center], 
          DynamicLocation["VertexID$78", Automatic, Center]}], 
        RGBColor[0.5, 0.5, 0.5], StripOnInput -> False], 
       StyleBox[
        LineBox[{
          DynamicLocation["VertexID$7", Automatic, Center], 
          DynamicLocation["VertexID$79", Automatic, Center]}], 
        RGBColor[0.5, 0.5, 0.5], StripOnInput -> False], 
       StyleBox[
        LineBox[{
          DynamicLocation["VertexID$7", Automatic, Center], 
          DynamicLocation["VertexID$80", Automatic, Center]}], 
        RGBColor[0.5, 0.5, 0.5], StripOnInput -> False], 
       StyleBox[
        LineBox[{
          DynamicLocation["VertexID$7", Automatic, Center], 
          DynamicLocation["VertexID$81", Automatic, Center]}], 
        RGBColor[0.5, 0.5, 0.5], StripOnInput -> False], 
       StyleBox[
        LineBox[{
          DynamicLocation["VertexID$7", Automatic, Center], 
          DynamicLocation["VertexID$82", Automatic, Center]}], 
        RGBColor[0.5, 0.5, 0.5], StripOnInput -> False], 
       StyleBox[
        LineBox[{
          DynamicLocation["VertexID$7", Automatic, Center], 
          DynamicLocation["VertexID$83", Automatic, Center]}], 
        RGBColor[0.5, 0.5, 0.5], StripOnInput -> False], 
       StyleBox[
        LineBox[{
          DynamicLocation["VertexID$7", Automatic, Center], 
          DynamicLocation["VertexID$84", Automatic, Center]}], 
        RGBColor[0.5, 0.5, 0.5], StripOnInput -> False], 
       StyleBox[
        LineBox[{
          DynamicLocation["VertexID$7", Automatic, Center], 
          DynamicLocation["VertexID$85", Automatic, Center]}], 
        RGBColor[0.5, 0.5, 0.5], StripOnInput -> False], 
       StyleBox[
        LineBox[{
          DynamicLocation["VertexID$7", Automatic, Center], 
          DynamicLocation["VertexID$86", Automatic, Center]}], 
        RGBColor[0.5, 0.5, 0.5], StripOnInput -> False], 
       StyleBox[
        LineBox[{
          DynamicLocation["VertexID$7", Automatic, Center], 
          DynamicLocation["VertexID$92", Automatic, Center]}], 
        RGBColor[0.5, 0.5, 0.5], StripOnInput -> False], 
       StyleBox[
        LineBox[{
          DynamicLocation["VertexID$7", Automatic, Center], 
          DynamicLocation["VertexID$94", Automatic, Center]}], 
        RGBColor[0.5, 0.5, 0.5], StripOnInput -> False], 
       StyleBox[
        LineBox[{
          DynamicLocation["VertexID$7", Automatic, Center], 
          DynamicLocation["VertexID$97", Automatic, Center]}], 
        RGBColor[0.5, 0.5, 0.5], StripOnInput -> False], 
       StyleBox[
        LineBox[{
          DynamicLocation["VertexID$7", Automatic, Center], 
          DynamicLocation["VertexID$99", Automatic, Center]}], 
        RGBColor[0.5, 0.5, 0.5], StripOnInput -> False], 
       StyleBox[
        LineBox[{
          DynamicLocation["VertexID$8", Automatic, Center], 
          DynamicLocation["VertexID$9", Automatic, Center]}], 
        RGBColor[0.5, 0.5, 0.5], StripOnInput -> False], 
       StyleBox[
        LineBox[{
          DynamicLocation["VertexID$8", Automatic, Center], 
          DynamicLocation["VertexID$12", Automatic, Center]}], 
        RGBColor[0.5, 0.5, 0.5], StripOnInput -> False], 
       StyleBox[
        LineBox[{
          DynamicLocation["VertexID$8", Automatic, Center], 
          DynamicLocation["VertexID$15", Automatic, Center]}], 
        RGBColor[0.5, 0.5, 0.5], StripOnInput -> False], 
       StyleBox[
        LineBox[{
          DynamicLocation["VertexID$8", Automatic, Center], 
          DynamicLocation["VertexID$18", Automatic, Center]}], 
        RGBColor[0.5, 0.5, 0.5], StripOnInput -> False], 
       StyleBox[
        LineBox[{
          DynamicLocation["VertexID$8", Automatic, Center], 
          DynamicLocation["VertexID$21", Automatic, Center]}], 
        RGBColor[0.5, 0.5, 0.5], StripOnInput -> False], 
       StyleBox[
        LineBox[{
          DynamicLocation["VertexID$8", Automatic, Center], 
          DynamicLocation["VertexID$22", Automatic, Center]}], 
        RGBColor[0.5, 0.5, 0.5], StripOnInput -> False], 
       StyleBox[
        LineBox[{
          DynamicLocation["VertexID$8", Automatic, Center], 
          DynamicLocation["VertexID$24", Automatic, Center]}], 
        RGBColor[0.5, 0.5, 0.5], StripOnInput -> False], 
       StyleBox[
        LineBox[{
          DynamicLocation["VertexID$8", Automatic, Center], 
          DynamicLocation["VertexID$25", Automatic, Center]}], 
        RGBColor[0.5, 0.5, 0.5], StripOnInput -> False], 
       StyleBox[
        LineBox[{
          DynamicLocation["VertexID$8", Automatic, Center], 
          DynamicLocation["VertexID$26", Automatic, Center]}], 
        RGBColor[0.5, 0.5, 0.5], StripOnInput -> False], 
       StyleBox[
        LineBox[{
          DynamicLocation["VertexID$8", Automatic, Center], 
          DynamicLocation["VertexID$27", Automatic, Center]}], 
        RGBColor[0.5, 0.5, 0.5], StripOnInput -> False], 
       StyleBox[
        LineBox[{
          DynamicLocation["VertexID$8", Automatic, Center], 
          DynamicLocation["VertexID$28", Automatic, Center]}], 
        RGBColor[0.5, 0.5, 0.5], StripOnInput -> False], 
       StyleBox[
        LineBox[{
          DynamicLocation["VertexID$8", Automatic, Center], 
          DynamicLocation["VertexID$29", Automatic, Center]}], 
        RGBColor[0.5, 0.5, 0.5], StripOnInput -> False], 
       StyleBox[
        LineBox[{
          DynamicLocation["VertexID$8", Automatic, Center], 
          DynamicLocation["VertexID$30", Automatic, Center]}], 
        RGBColor[0.5, 0.5, 0.5], StripOnInput -> False], 
       StyleBox[
        LineBox[{
          DynamicLocation["VertexID$8", Automatic, Center], 
          DynamicLocation["VertexID$31", Automatic, Center]}], 
        RGBColor[0.5, 0.5, 0.5], StripOnInput -> False], 
       StyleBox[
        LineBox[{
          DynamicLocation["VertexID$8", Automatic, Center], 
          DynamicLocation["VertexID$32", Automatic, Center]}], 
        RGBColor[0.5, 0.5, 0.5], StripOnInput -> False], 
       StyleBox[
        LineBox[{
          DynamicLocation["VertexID$8", Automatic, Center], 
          DynamicLocation["VertexID$33", Automatic, Center]}], 
        RGBColor[0.5, 0.5, 0.5], StripOnInput -> False], 
       StyleBox[
        LineBox[{
          DynamicLocation["VertexID$8", Automatic, Center], 
          DynamicLocation["VertexID$35", Automatic, Center]}], 
        RGBColor[0.5, 0.5, 0.5], StripOnInput -> False], 
       StyleBox[
        LineBox[{
          DynamicLocation["VertexID$8", Automatic, Center], 
          DynamicLocation["VertexID$36", Automatic, Center]}], 
        RGBColor[0.5, 0.5, 0.5], StripOnInput -> False], 
       StyleBox[
        LineBox[{
          DynamicLocation["VertexID$8", Automatic, Center], 
          DynamicLocation["VertexID$38", Automatic, Center]}], 
        RGBColor[0.5, 0.5, 0.5], StripOnInput -> False], 
       StyleBox[
        LineBox[{
          DynamicLocation["VertexID$8", Automatic, Center], 
          DynamicLocation["VertexID$39", Automatic, Center]}], 
        RGBColor[0.5, 0.5, 0.5], StripOnInput -> False], 
       StyleBox[
        LineBox[{
          DynamicLocation["VertexID$8", Automatic, Center], 
          DynamicLocation["VertexID$40", Automatic, Center]}], 
        RGBColor[0.5, 0.5, 0.5], StripOnInput -> False], 
       StyleBox[
        LineBox[{
          DynamicLocation["VertexID$8", Automatic, Center], 
          DynamicLocation["VertexID$41", Automatic, Center]}], 
        RGBColor[0.5, 0.5, 0.5], StripOnInput -> False], 
       StyleBox[
        LineBox[{
          DynamicLocation["VertexID$8", Automatic, Center], 
          DynamicLocation["VertexID$42", Automatic, Center]}], 
        RGBColor[0.5, 0.5, 0.5], StripOnInput -> False], 
       StyleBox[
        LineBox[{
          DynamicLocation["VertexID$8", Automatic, Center], 
          DynamicLocation["VertexID$43", Automatic, Center]}], 
        RGBColor[0.5, 0.5, 0.5], StripOnInput -> False], 
       StyleBox[
        LineBox[{
          DynamicLocation["VertexID$8", Automatic, Center], 
          DynamicLocation["VertexID$45", Automatic, Center]}], 
        RGBColor[0.5, 0.5, 0.5], StripOnInput -> False], 
       StyleBox[
        LineBox[{
          DynamicLocation["VertexID$8", Automatic, Center], 
          DynamicLocation["VertexID$46", Automatic, Center]}], 
        RGBColor[0.5, 0.5, 0.5], StripOnInput -> False], 
       StyleBox[
        LineBox[{
          DynamicLocation["VertexID$8", Automatic, Center], 
          DynamicLocation["VertexID$50", Automatic, Center]}], 
        RGBColor[0.5, 0.5, 0.5], StripOnInput -> False], 
       StyleBox[
        LineBox[{
          DynamicLocation["VertexID$8", Automatic, Center], 
          DynamicLocation["VertexID$52", Automatic, Center]}], 
        RGBColor[0.5, 0.5, 0.5], StripOnInput -> False], 
       StyleBox[
        LineBox[{
          DynamicLocation["VertexID$8", Automatic, Center], 
          DynamicLocation["VertexID$53", Automatic, Center]}], 
        RGBColor[0.5, 0.5, 0.5], StripOnInput -> False], 
       StyleBox[
        LineBox[{
          DynamicLocation["VertexID$8", Automatic, Center], 
          DynamicLocation["VertexID$55", Automatic, Center]}], 
        RGBColor[0.5, 0.5, 0.5], StripOnInput -> False], 
       StyleBox[
        LineBox[{
          DynamicLocation["VertexID$8", Automatic, Center], 
          DynamicLocation["VertexID$57", Automatic, Center]}], 
        RGBColor[0.5, 0.5, 0.5], StripOnInput -> False], 
       StyleBox[
        LineBox[{
          DynamicLocation["VertexID$8", Automatic, Center], 
          DynamicLocation["VertexID$58", Automatic, Center]}], 
        RGBColor[0.5, 0.5, 0.5], StripOnInput -> False], 
       StyleBox[
        LineBox[{
          DynamicLocation["VertexID$8", Automatic, Center], 
          DynamicLocation["VertexID$60", Automatic, Center]}], 
        RGBColor[0.5, 0.5, 0.5], StripOnInput -> False], 
       StyleBox[
        LineBox[{
          DynamicLocation["VertexID$8", Automatic, Center], 
          DynamicLocation["VertexID$61", Automatic, Center]}], 
        RGBColor[0.5, 0.5, 0.5], StripOnInput -> False], 
       StyleBox[
        LineBox[{
          DynamicLocation["VertexID$8", Automatic, Center], 
          DynamicLocation["VertexID$62", Automatic, Center]}], 
        RGBColor[0.5, 0.5, 0.5], StripOnInput -> False], 
       StyleBox[
        LineBox[{
          DynamicLocation["VertexID$8", Automatic, Center], 
          DynamicLocation["VertexID$65", Automatic, Center]}], 
        RGBColor[0.5, 0.5, 0.5], StripOnInput -> False], 
       StyleBox[
        LineBox[{
          DynamicLocation["VertexID$8", Automatic, Center], 
          DynamicLocation["VertexID$66", Automatic, Center]}], 
        RGBColor[0.5, 0.5, 0.5], StripOnInput -> False], 
       StyleBox[
        LineBox[{
          DynamicLocation["VertexID$8", Automatic, Center], 
          DynamicLocation["VertexID$68", Automatic, Center]}], 
        RGBColor[0.5, 0.5, 0.5], StripOnInput -> False], 
       StyleBox[
        LineBox[{
          DynamicLocation["VertexID$8", Automatic, Center], 
          DynamicLocation["VertexID$71", Automatic, Center]}], 
        RGBColor[0.5, 0.5, 0.5], StripOnInput -> False], 
       StyleBox[
        LineBox[{
          DynamicLocation["VertexID$8", Automatic, Center], 
          DynamicLocation["VertexID$72", Automatic, Center]}], 
        RGBColor[0.5, 0.5, 0.5], StripOnInput -> False], 
       StyleBox[
        LineBox[{
          DynamicLocation["VertexID$8", Automatic, Center], 
          DynamicLocation["VertexID$73", Automatic, Center]}], 
        RGBColor[0.5, 0.5, 0.5], StripOnInput -> False], 
       StyleBox[
        LineBox[{
          DynamicLocation["VertexID$8", Automatic, Center], 
          DynamicLocation["VertexID$74", Automatic, Center]}], 
        RGBColor[0.5, 0.5, 0.5], StripOnInput -> False], 
       StyleBox[
        LineBox[{
          DynamicLocation["VertexID$8", Automatic, Center], 
          DynamicLocation["VertexID$75", Automatic, Center]}], 
        RGBColor[0.5, 0.5, 0.5], StripOnInput -> False], 
       StyleBox[
        LineBox[{
          DynamicLocation["VertexID$8", Automatic, Center], 
          DynamicLocation["VertexID$76", Automatic, Center]}], 
        RGBColor[0.5, 0.5, 0.5], StripOnInput -> False], 
       StyleBox[
        LineBox[{
          DynamicLocation["VertexID$8", Automatic, Center], 
          DynamicLocation["VertexID$77", Automatic, Center]}], 
        RGBColor[0.5, 0.5, 0.5], StripOnInput -> False], 
       StyleBox[
        LineBox[{
          DynamicLocation["VertexID$8", Automatic, Center], 
          DynamicLocation["VertexID$78", Automatic, Center]}], 
        RGBColor[0.5, 0.5, 0.5], StripOnInput -> False], 
       StyleBox[
        LineBox[{
          DynamicLocation["VertexID$8", Automatic, Center], 
          DynamicLocation["VertexID$79", Automatic, Center]}], 
        RGBColor[0.5, 0.5, 0.5], StripOnInput -> False], 
       StyleBox[
        LineBox[{
          DynamicLocation["VertexID$8", Automatic, Center], 
          DynamicLocation["VertexID$80", Automatic, Center]}], 
        RGBColor[0.5, 0.5, 0.5], StripOnInput -> False], 
       StyleBox[
        LineBox[{
          DynamicLocation["VertexID$8", Automatic, Center], 
          DynamicLocation["VertexID$81", Automatic, Center]}], 
        RGBColor[0.5, 0.5, 0.5], StripOnInput -> False], 
       StyleBox[
        LineBox[{
          DynamicLocation["VertexID$8", Automatic, Center], 
          DynamicLocation["VertexID$82", Automatic, Center]}], 
        RGBColor[0.5, 0.5, 0.5], StripOnInput -> False], 
       StyleBox[
        LineBox[{
          DynamicLocation["VertexID$8", Automatic, Center], 
          DynamicLocation["VertexID$83", Automatic, Center]}], 
        RGBColor[0.5, 0.5, 0.5], StripOnInput -> False], 
       StyleBox[
        LineBox[{
          DynamicLocation["VertexID$8", Automatic, Center], 
          DynamicLocation["VertexID$85", Automatic, Center]}], 
        RGBColor[0.5, 0.5, 0.5], StripOnInput -> False], 
       StyleBox[
        LineBox[{
          DynamicLocation["VertexID$8", Automatic, Center], 
          DynamicLocation["VertexID$87", Automatic, Center]}], 
        RGBColor[0.5, 0.5, 0.5], StripOnInput -> False], 
       StyleBox[
        LineBox[{
          DynamicLocation["VertexID$8", Automatic, Center], 
          DynamicLocation["VertexID$89", Automatic, Center]}], 
        RGBColor[0.5, 0.5, 0.5], StripOnInput -> False], 
       StyleBox[
        LineBox[{
          DynamicLocation["VertexID$8", Automatic, Center], 
          DynamicLocation["VertexID$94", Automatic, Center]}], 
        RGBColor[0.5, 0.5, 0.5], StripOnInput -> False], 
       StyleBox[
        LineBox[{
          DynamicLocation["VertexID$8", Automatic, Center], 
          DynamicLocation["VertexID$95", Automatic, Center]}], 
        RGBColor[0.5, 0.5, 0.5], StripOnInput -> False], 
       StyleBox[
        LineBox[{
          DynamicLocation["VertexID$8", Automatic, Center], 
          DynamicLocation["VertexID$97", Automatic, Center]}], 
        RGBColor[0.5, 0.5, 0.5], StripOnInput -> False], 
       StyleBox[
        LineBox[{
          DynamicLocation["VertexID$8", Automatic, Center], 
          DynamicLocation["VertexID$98", Automatic, Center]}], 
        RGBColor[0.5, 0.5, 0.5], StripOnInput -> False], 
       StyleBox[
        LineBox[{
          DynamicLocation["VertexID$8", Automatic, Center], 
          DynamicLocation["VertexID$100", Automatic, Center]}], 
        RGBColor[0.5, 0.5, 0.5], StripOnInput -> False], 
       StyleBox[
        LineBox[{
          DynamicLocation["VertexID$9", Automatic, Center], 
          DynamicLocation["VertexID$11", Automatic, Center]}], 
        RGBColor[0.5, 0.5, 0.5], StripOnInput -> False], 
       StyleBox[
        LineBox[{
          DynamicLocation["VertexID$9", Automatic, Center], 
          DynamicLocation["VertexID$17", Automatic, Center]}], 
        RGBColor[0.5, 0.5, 0.5], StripOnInput -> False], 
       StyleBox[
        LineBox[{
          DynamicLocation["VertexID$9", Automatic, Center], 
          DynamicLocation["VertexID$32", Automatic, Center]}], 
        RGBColor[0.5, 0.5, 0.5], StripOnInput -> False], 
       StyleBox[
        LineBox[{
          DynamicLocation["VertexID$9", Automatic, Center], 
          DynamicLocation["VertexID$36", Automatic, Center]}], 
        RGBColor[0.5, 0.5, 0.5], StripOnInput -> False], 
       StyleBox[
        LineBox[{
          DynamicLocation["VertexID$9", Automatic, Center], 
          DynamicLocation["VertexID$39", Automatic, Center]}], 
        RGBColor[0.5, 0.5, 0.5], StripOnInput -> False], 
       StyleBox[
        LineBox[{
          DynamicLocation["VertexID$9", Automatic, Center], 
          DynamicLocation["VertexID$43", Automatic, Center]}], 
        RGBColor[0.5, 0.5, 0.5], StripOnInput -> False], 
       StyleBox[
        LineBox[{
          DynamicLocation["VertexID$9", Automatic, Center], 
          DynamicLocation["VertexID$46", Automatic, Center]}], 
        RGBColor[0.5, 0.5, 0.5], StripOnInput -> False], 
       StyleBox[
        LineBox[{
          DynamicLocation["VertexID$9", Automatic, Center], 
          DynamicLocation["VertexID$49", Automatic, Center]}], 
        RGBColor[0.5, 0.5, 0.5], StripOnInput -> False], 
       StyleBox[
        LineBox[{
          DynamicLocation["VertexID$9", Automatic, Center], 
          DynamicLocation["VertexID$50", Automatic, Center]}], 
        RGBColor[0.5, 0.5, 0.5], StripOnInput -> False], 
       StyleBox[
        LineBox[{
          DynamicLocation["VertexID$9", Automatic, Center], 
          DynamicLocation["VertexID$54", Automatic, Center]}], 
        RGBColor[0.5, 0.5, 0.5], StripOnInput -> False], 
       StyleBox[
        LineBox[{
          DynamicLocation["VertexID$9", Automatic, Center], 
          DynamicLocation["VertexID$56", Automatic, Center]}], 
        RGBColor[0.5, 0.5, 0.5], StripOnInput -> False], 
       StyleBox[
        LineBox[{
          DynamicLocation["VertexID$9", Automatic, Center], 
          DynamicLocation["VertexID$57", Automatic, Center]}], 
        RGBColor[0.5, 0.5, 0.5], StripOnInput -> False], 
       StyleBox[
        LineBox[{
          DynamicLocation["VertexID$9", Automatic, Center], 
          DynamicLocation["VertexID$69", Automatic, Center]}], 
        RGBColor[0.5, 0.5, 0.5], StripOnInput -> False], 
       StyleBox[
        LineBox[{
          DynamicLocation["VertexID$9", Automatic, Center], 
          DynamicLocation["VertexID$70", Automatic, Center]}], 
        RGBColor[0.5, 0.5, 0.5], StripOnInput -> False], 
       StyleBox[
        LineBox[{
          DynamicLocation["VertexID$9", Automatic, Center], 
          DynamicLocation["VertexID$71", Automatic, Center]}], 
        RGBColor[0.5, 0.5, 0.5], StripOnInput -> False], 
       StyleBox[
        LineBox[{
          DynamicLocation["VertexID$9", Automatic, Center], 
          DynamicLocation["VertexID$77", Automatic, Center]}], 
        RGBColor[0.5, 0.5, 0.5], StripOnInput -> False], 
       StyleBox[
        LineBox[{
          DynamicLocation["VertexID$9", Automatic, Center], 
          DynamicLocation["VertexID$78", Automatic, Center]}], 
        RGBColor[0.5, 0.5, 0.5], StripOnInput -> False], 
       StyleBox[
        LineBox[{
          DynamicLocation["VertexID$9", Automatic, Center], 
          DynamicLocation["VertexID$80", Automatic, Center]}], 
        RGBColor[0.5, 0.5, 0.5], StripOnInput -> False], 
       StyleBox[
        LineBox[{
          DynamicLocation["VertexID$9", Automatic, Center], 
          DynamicLocation["VertexID$83", Automatic, Center]}], 
        RGBColor[0.5, 0.5, 0.5], StripOnInput -> False], 
       StyleBox[
        LineBox[{
          DynamicLocation["VertexID$9", Automatic, Center], 
          DynamicLocation["VertexID$85", Automatic, Center]}], 
        RGBColor[0.5, 0.5, 0.5], StripOnInput -> False], 
       StyleBox[
        LineBox[{
          DynamicLocation["VertexID$9", Automatic, Center], 
          DynamicLocation["VertexID$88", Automatic, Center]}], 
        RGBColor[0.5, 0.5, 0.5], StripOnInput -> False], 
       StyleBox[
        LineBox[{
          DynamicLocation["VertexID$9", Automatic, Center], 
          DynamicLocation["VertexID$89", Automatic, Center]}], 
        RGBColor[0.5, 0.5, 0.5], StripOnInput -> False], 
       StyleBox[
        LineBox[{
          DynamicLocation["VertexID$9", Automatic, Center], 
          DynamicLocation["VertexID$91", Automatic, Center]}], 
        RGBColor[0.5, 0.5, 0.5], StripOnInput -> False], 
       StyleBox[
        LineBox[{
          DynamicLocation["VertexID$9", Automatic, Center], 
          DynamicLocation["VertexID$96", Automatic, Center]}], 
        RGBColor[0.5, 0.5, 0.5], StripOnInput -> False], 
       StyleBox[
        LineBox[{
          DynamicLocation["VertexID$9", Automatic, Center], 
          DynamicLocation["VertexID$99", Automatic, Center]}], 
        RGBColor[0.5, 0.5, 0.5], StripOnInput -> False], 
       StyleBox[
        LineBox[{
          DynamicLocation["VertexID$9", Automatic, Center], 
          DynamicLocation["VertexID$100", Automatic, Center]}], 
        RGBColor[0.5, 0.5, 0.5], StripOnInput -> False], 
       StyleBox[
        LineBox[{
          DynamicLocation["VertexID$10", Automatic, Center], 
          DynamicLocation["VertexID$12", Automatic, Center]}], 
        RGBColor[0.5, 0.5, 0.5], StripOnInput -> False], 
       StyleBox[
        LineBox[{
          DynamicLocation["VertexID$10", Automatic, Center], 
          DynamicLocation["VertexID$13", Automatic, Center]}], 
        RGBColor[0.5, 0.5, 0.5], StripOnInput -> False], 
       StyleBox[
        LineBox[{
          DynamicLocation["VertexID$10", Automatic, Center], 
          DynamicLocation["VertexID$17", Automatic, Center]}], 
        RGBColor[0.5, 0.5, 0.5], StripOnInput -> False], 
       StyleBox[
        LineBox[{
          DynamicLocation["VertexID$10", Automatic, Center], 
          DynamicLocation["VertexID$18", Automatic, Center]}], 
        RGBColor[0.5, 0.5, 0.5], StripOnInput -> False], 
       StyleBox[
        LineBox[{
          DynamicLocation["VertexID$10", Automatic, Center], 
          DynamicLocation["VertexID$21", Automatic, Center]}], 
        RGBColor[0.5, 0.5, 0.5], StripOnInput -> False], 
       StyleBox[
        LineBox[{
          DynamicLocation["VertexID$10", Automatic, Center], 
          DynamicLocation["VertexID$22", Automatic, Center]}], 
        RGBColor[0.5, 0.5, 0.5], StripOnInput -> False], 
       StyleBox[
        LineBox[{
          DynamicLocation["VertexID$10", Automatic, Center], 
          DynamicLocation["VertexID$25", Automatic, Center]}], 
        RGBColor[0.5, 0.5, 0.5], StripOnInput -> False], 
       StyleBox[
        LineBox[{
          DynamicLocation["VertexID$10", Automatic, Center], 
          DynamicLocation["VertexID$27", Automatic, Center]}], 
        RGBColor[0.5, 0.5, 0.5], StripOnInput -> False], 
       StyleBox[
        LineBox[{
          DynamicLocation["VertexID$10", Automatic, Center], 
          DynamicLocation["VertexID$28", Automatic, Center]}], 
        RGBColor[0.5, 0.5, 0.5], StripOnInput -> False], 
       StyleBox[
        LineBox[{
          DynamicLocation["VertexID$10", Automatic, Center], 
          DynamicLocation["VertexID$29", Automatic, Center]}], 
        RGBColor[0.5, 0.5, 0.5], StripOnInput -> False], 
       StyleBox[
        LineBox[{
          DynamicLocation["VertexID$10", Automatic, Center], 
          DynamicLocation["VertexID$30", Automatic, Center]}], 
        RGBColor[0.5, 0.5, 0.5], StripOnInput -> False], 
       StyleBox[
        LineBox[{
          DynamicLocation["VertexID$10", Automatic, Center], 
          DynamicLocation["VertexID$32", Automatic, Center]}], 
        RGBColor[0.5, 0.5, 0.5], StripOnInput -> False], 
       StyleBox[
        LineBox[{
          DynamicLocation["VertexID$10", Automatic, Center], 
          DynamicLocation["VertexID$34", Automatic, Center]}], 
        RGBColor[0.5, 0.5, 0.5], StripOnInput -> False], 
       StyleBox[
        LineBox[{
          DynamicLocation["VertexID$10", Automatic, Center], 
          DynamicLocation["VertexID$36", Automatic, Center]}], 
        RGBColor[0.5, 0.5, 0.5], StripOnInput -> False], 
       StyleBox[
        LineBox[{
          DynamicLocation["VertexID$10", Automatic, Center], 
          DynamicLocation["VertexID$37", Automatic, Center]}], 
        RGBColor[0.5, 0.5, 0.5], StripOnInput -> False], 
       StyleBox[
        LineBox[{
          DynamicLocation["VertexID$10", Automatic, Center], 
          DynamicLocation["VertexID$39", Automatic, Center]}], 
        RGBColor[0.5, 0.5, 0.5], StripOnInput -> False], 
       StyleBox[
        LineBox[{
          DynamicLocation["VertexID$10", Automatic, Center], 
          DynamicLocation["VertexID$41", Automatic, Center]}], 
        RGBColor[0.5, 0.5, 0.5], StripOnInput -> False], 
       StyleBox[
        LineBox[{
          DynamicLocation["VertexID$10", Automatic, Center], 
          DynamicLocation["VertexID$42", Automatic, Center]}], 
        RGBColor[0.5, 0.5, 0.5], StripOnInput -> False], 
       StyleBox[
        LineBox[{
          DynamicLocation["VertexID$10", Automatic, Center], 
          DynamicLocation["VertexID$43", Automatic, Center]}], 
        RGBColor[0.5, 0.5, 0.5], StripOnInput -> False], 
       StyleBox[
        LineBox[{
          DynamicLocation["VertexID$10", Automatic, Center], 
          DynamicLocation["VertexID$46", Automatic, Center]}], 
        RGBColor[0.5, 0.5, 0.5], StripOnInput -> False], 
       StyleBox[
        LineBox[{
          DynamicLocation["VertexID$10", Automatic, Center], 
          DynamicLocation["VertexID$49", Automatic, Center]}], 
        RGBColor[0.5, 0.5, 0.5], StripOnInput -> False], 
       StyleBox[
        LineBox[{
          DynamicLocation["VertexID$10", Automatic, Center], 
          DynamicLocation["VertexID$50", Automatic, Center]}], 
        RGBColor[0.5, 0.5, 0.5], StripOnInput -> False], 
       StyleBox[
        LineBox[{
          DynamicLocation["VertexID$10", Automatic, Center], 
          DynamicLocation["VertexID$53", Automatic, Center]}], 
        RGBColor[0.5, 0.5, 0.5], StripOnInput -> False], 
       StyleBox[
        LineBox[{
          DynamicLocation["VertexID$10", Automatic, Center], 
          DynamicLocation["VertexID$54", Automatic, Center]}], 
        RGBColor[0.5, 0.5, 0.5], StripOnInput -> False], 
       StyleBox[
        LineBox[{
          DynamicLocation["VertexID$10", Automatic, Center], 
          DynamicLocation["VertexID$55", Automatic, Center]}], 
        RGBColor[0.5, 0.5, 0.5], StripOnInput -> False], 
       StyleBox[
        LineBox[{
          DynamicLocation["VertexID$10", Automatic, Center], 
          DynamicLocation["VertexID$56", Automatic, Center]}], 
        RGBColor[0.5, 0.5, 0.5], StripOnInput -> False], 
       StyleBox[
        LineBox[{
          DynamicLocation["VertexID$10", Automatic, Center], 
          DynamicLocation["VertexID$62", Automatic, Center]}], 
        RGBColor[0.5, 0.5, 0.5], StripOnInput -> False], 
       StyleBox[
        LineBox[{
          DynamicLocation["VertexID$10", Automatic, Center], 
          DynamicLocation["VertexID$65", Automatic, Center]}], 
        RGBColor[0.5, 0.5, 0.5], StripOnInput -> False], 
       StyleBox[
        LineBox[{
          DynamicLocation["VertexID$10", Automatic, Center], 
          DynamicLocation["VertexID$66", Automatic, Center]}], 
        RGBColor[0.5, 0.5, 0.5], StripOnInput -> False], 
       StyleBox[
        LineBox[{
          DynamicLocation["VertexID$10", Automatic, Center], 
          DynamicLocation["VertexID$70", Automatic, Center]}], 
        RGBColor[0.5, 0.5, 0.5], StripOnInput -> False], 
       StyleBox[
        LineBox[{
          DynamicLocation["VertexID$10", Automatic, Center], 
          DynamicLocation["VertexID$71", Automatic, Center]}], 
        RGBColor[0.5, 0.5, 0.5], StripOnInput -> False], 
       StyleBox[
        LineBox[{
          DynamicLocation["VertexID$10", Automatic, Center], 
          DynamicLocation["VertexID$72", Automatic, Center]}], 
        RGBColor[0.5, 0.5, 0.5], StripOnInput -> False], 
       StyleBox[
        LineBox[{
          DynamicLocation["VertexID$10", Automatic, Center], 
          DynamicLocation["VertexID$75", Automatic, Center]}], 
        RGBColor[0.5, 0.5, 0.5], StripOnInput -> False], 
       StyleBox[
        LineBox[{
          DynamicLocation["VertexID$10", Automatic, Center], 
          DynamicLocation["VertexID$76", Automatic, Center]}], 
        RGBColor[0.5, 0.5, 0.5], StripOnInput -> False], 
       StyleBox[
        LineBox[{
          DynamicLocation["VertexID$10", Automatic, Center], 
          DynamicLocation["VertexID$77", Automatic, Center]}], 
        RGBColor[0.5, 0.5, 0.5], StripOnInput -> False], 
       StyleBox[
        LineBox[{
          DynamicLocation["VertexID$10", Automatic, Center], 
          DynamicLocation["VertexID$80", Automatic, Center]}], 
        RGBColor[0.5, 0.5, 0.5], StripOnInput -> False], 
       StyleBox[
        LineBox[{
          DynamicLocation["VertexID$10", Automatic, Center], 
          DynamicLocation["VertexID$83", Automatic, Center]}], 
        RGBColor[0.5, 0.5, 0.5], StripOnInput -> False], 
       StyleBox[
        LineBox[{
          DynamicLocation["VertexID$10", Automatic, Center], 
          DynamicLocation["VertexID$85", Automatic, Center]}], 
        RGBColor[0.5, 0.5, 0.5], StripOnInput -> False], 
       StyleBox[
        LineBox[{
          DynamicLocation["VertexID$10", Automatic, Center], 
          DynamicLocation["VertexID$86", Automatic, Center]}], 
        RGBColor[0.5, 0.5, 0.5], StripOnInput -> False], 
       StyleBox[
        LineBox[{
          DynamicLocation["VertexID$10", Automatic, Center], 
          DynamicLocation["VertexID$88", Automatic, Center]}], 
        RGBColor[0.5, 0.5, 0.5], StripOnInput -> False], 
       StyleBox[
        LineBox[{
          DynamicLocation["VertexID$10", Automatic, Center], 
          DynamicLocation["VertexID$89", Automatic, Center]}], 
        RGBColor[0.5, 0.5, 0.5], StripOnInput -> False], 
       StyleBox[
        LineBox[{
          DynamicLocation["VertexID$10", Automatic, Center], 
          DynamicLocation["VertexID$91", Automatic, Center]}], 
        RGBColor[0.5, 0.5, 0.5], StripOnInput -> False], 
       StyleBox[
        LineBox[{
          DynamicLocation["VertexID$10", Automatic, Center], 
          DynamicLocation["VertexID$92", Automatic, Center]}], 
        RGBColor[0.5, 0.5, 0.5], StripOnInput -> False], 
       StyleBox[
        LineBox[{
          DynamicLocation["VertexID$10", Automatic, Center], 
          DynamicLocation["VertexID$95", Automatic, Center]}], 
        RGBColor[0.5, 0.5, 0.5], StripOnInput -> False], 
       StyleBox[
        LineBox[{
          DynamicLocation["VertexID$10", Automatic, Center], 
          DynamicLocation["VertexID$96", Automatic, Center]}], 
        RGBColor[0.5, 0.5, 0.5], StripOnInput -> False], 
       StyleBox[
        LineBox[{
          DynamicLocation["VertexID$10", Automatic, Center], 
          DynamicLocation["VertexID$98", Automatic, Center]}], 
        RGBColor[0.5, 0.5, 0.5], StripOnInput -> False], 
       StyleBox[
        LineBox[{
          DynamicLocation["VertexID$10", Automatic, Center], 
          DynamicLocation["VertexID$99", Automatic, Center]}], 
        RGBColor[0.5, 0.5, 0.5], StripOnInput -> False], 
       StyleBox[
        LineBox[{
          DynamicLocation["VertexID$10", Automatic, Center], 
          DynamicLocation["VertexID$100", Automatic, Center]}], 
        RGBColor[0.5, 0.5, 0.5], StripOnInput -> False], 
       StyleBox[
        LineBox[{
          DynamicLocation["VertexID$11", Automatic, Center], 
          DynamicLocation["VertexID$12", Automatic, Center]}], 
        RGBColor[0.5, 0.5, 0.5], StripOnInput -> False], 
       StyleBox[
        LineBox[{
          DynamicLocation["VertexID$11", Automatic, Center], 
          DynamicLocation["VertexID$15", Automatic, Center]}], 
        RGBColor[0.5, 0.5, 0.5], StripOnInput -> False], 
       StyleBox[
        LineBox[{
          DynamicLocation["VertexID$11", Automatic, Center], 
          DynamicLocation["VertexID$17", Automatic, Center]}], 
        RGBColor[0.5, 0.5, 0.5], StripOnInput -> False], 
       StyleBox[
        LineBox[{
          DynamicLocation["VertexID$11", Automatic, Center], 
          DynamicLocation["VertexID$18", Automatic, Center]}], 
        RGBColor[0.5, 0.5, 0.5], StripOnInput -> False], 
       StyleBox[
        LineBox[{
          DynamicLocation["VertexID$11", Automatic, Center], 
          DynamicLocation["VertexID$20", Automatic, Center]}], 
        RGBColor[0.5, 0.5, 0.5], StripOnInput -> False], 
       StyleBox[
        LineBox[{
          DynamicLocation["VertexID$11", Automatic, Center], 
          DynamicLocation["VertexID$21", Automatic, Center]}], 
        RGBColor[0.5, 0.5, 0.5], StripOnInput -> False], 
       StyleBox[
        LineBox[{
          DynamicLocation["VertexID$11", Automatic, Center], 
          DynamicLocation["VertexID$22", Automatic, Center]}], 
        RGBColor[0.5, 0.5, 0.5], StripOnInput -> False], 
       StyleBox[
        LineBox[{
          DynamicLocation["VertexID$11", Automatic, Center], 
          DynamicLocation["VertexID$23", Automatic, Center]}], 
        RGBColor[0.5, 0.5, 0.5], StripOnInput -> False], 
       StyleBox[
        LineBox[{
          DynamicLocation["VertexID$11", Automatic, Center], 
          DynamicLocation["VertexID$25", Automatic, Center]}], 
        RGBColor[0.5, 0.5, 0.5], StripOnInput -> False], 
       StyleBox[
        LineBox[{
          DynamicLocation["VertexID$11", Automatic, Center], 
          DynamicLocation["VertexID$26", Automatic, Center]}], 
        RGBColor[0.5, 0.5, 0.5], StripOnInput -> False], 
       StyleBox[
        LineBox[{
          DynamicLocation["VertexID$11", Automatic, Center], 
          DynamicLocation["VertexID$27", Automatic, Center]}], 
        RGBColor[0.5, 0.5, 0.5], StripOnInput -> False], 
       StyleBox[
        LineBox[{
          DynamicLocation["VertexID$11", Automatic, Center], 
          DynamicLocation["VertexID$28", Automatic, Center]}], 
        RGBColor[0.5, 0.5, 0.5], StripOnInput -> False], 
       StyleBox[
        LineBox[{
          DynamicLocation["VertexID$11", Automatic, Center], 
          DynamicLocation["VertexID$29", Automatic, Center]}], 
        RGBColor[0.5, 0.5, 0.5], StripOnInput -> False], 
       StyleBox[
        LineBox[{
          DynamicLocation["VertexID$11", Automatic, Center], 
          DynamicLocation["VertexID$30", Automatic, Center]}], 
        RGBColor[0.5, 0.5, 0.5], StripOnInput -> False], 
       StyleBox[
        LineBox[{
          DynamicLocation["VertexID$11", Automatic, Center], 
          DynamicLocation["VertexID$32", Automatic, Center]}], 
        RGBColor[0.5, 0.5, 0.5], StripOnInput -> False], 
       StyleBox[
        LineBox[{
          DynamicLocation["VertexID$11", Automatic, Center], 
          DynamicLocation["VertexID$33", Automatic, Center]}], 
        RGBColor[0.5, 0.5, 0.5], StripOnInput -> False], 
       StyleBox[
        LineBox[{
          DynamicLocation["VertexID$11", Automatic, Center], 
          DynamicLocation["VertexID$37", Automatic, Center]}], 
        RGBColor[0.5, 0.5, 0.5], StripOnInput -> False], 
       StyleBox[
        LineBox[{
          DynamicLocation["VertexID$11", Automatic, Center], 
          DynamicLocation["VertexID$39", Automatic, Center]}], 
        RGBColor[0.5, 0.5, 0.5], StripOnInput -> False], 
       StyleBox[
        LineBox[{
          DynamicLocation["VertexID$11", Automatic, Center], 
          DynamicLocation["VertexID$40", Automatic, Center]}], 
        RGBColor[0.5, 0.5, 0.5], StripOnInput -> False], 
       StyleBox[
        LineBox[{
          DynamicLocation["VertexID$11", Automatic, Center], 
          DynamicLocation["VertexID$41", Automatic, Center]}], 
        RGBColor[0.5, 0.5, 0.5], StripOnInput -> False], 
       StyleBox[
        LineBox[{
          DynamicLocation["VertexID$11", Automatic, Center], 
          DynamicLocation["VertexID$42", Automatic, Center]}], 
        RGBColor[0.5, 0.5, 0.5], StripOnInput -> False], 
       StyleBox[
        LineBox[{
          DynamicLocation["VertexID$11", Automatic, Center], 
          DynamicLocation["VertexID$43", Automatic, Center]}], 
        RGBColor[0.5, 0.5, 0.5], StripOnInput -> False], 
       StyleBox[
        LineBox[{
          DynamicLocation["VertexID$11", Automatic, Center], 
          DynamicLocation["VertexID$46", Automatic, Center]}], 
        RGBColor[0.5, 0.5, 0.5], StripOnInput -> False], 
       StyleBox[
        LineBox[{
          DynamicLocation["VertexID$11", Automatic, Center], 
          DynamicLocation["VertexID$47", Automatic, Center]}], 
        RGBColor[0.5, 0.5, 0.5], StripOnInput -> False], 
       StyleBox[
        LineBox[{
          DynamicLocation["VertexID$11", Automatic, Center], 
          DynamicLocation["VertexID$49", Automatic, Center]}], 
        RGBColor[0.5, 0.5, 0.5], StripOnInput -> False], 
       StyleBox[
        LineBox[{
          DynamicLocation["VertexID$11", Automatic, Center], 
          DynamicLocation["VertexID$50", Automatic, Center]}], 
        RGBColor[0.5, 0.5, 0.5], StripOnInput -> False], 
       StyleBox[
        LineBox[{
          DynamicLocation["VertexID$11", Automatic, Center], 
          DynamicLocation["VertexID$52", Automatic, Center]}], 
        RGBColor[0.5, 0.5, 0.5], StripOnInput -> False], 
       StyleBox[
        LineBox[{
          DynamicLocation["VertexID$11", Automatic, Center], 
          DynamicLocation["VertexID$53", Automatic, Center]}], 
        RGBColor[0.5, 0.5, 0.5], StripOnInput -> False], 
       StyleBox[
        LineBox[{
          DynamicLocation["VertexID$11", Automatic, Center], 
          DynamicLocation["VertexID$54", Automatic, Center]}], 
        RGBColor[0.5, 0.5, 0.5], StripOnInput -> False], 
       StyleBox[
        LineBox[{
          DynamicLocation["VertexID$11", Automatic, Center], 
          DynamicLocation["VertexID$55", Automatic, Center]}], 
        RGBColor[0.5, 0.5, 0.5], StripOnInput -> False], 
       StyleBox[
        LineBox[{
          DynamicLocation["VertexID$11", Automatic, Center], 
          DynamicLocation["VertexID$56", Automatic, Center]}], 
        RGBColor[0.5, 0.5, 0.5], StripOnInput -> False], 
       StyleBox[
        LineBox[{
          DynamicLocation["VertexID$11", Automatic, Center], 
          DynamicLocation["VertexID$57", Automatic, Center]}], 
        RGBColor[0.5, 0.5, 0.5], StripOnInput -> False], 
       StyleBox[
        LineBox[{
          DynamicLocation["VertexID$11", Automatic, Center], 
          DynamicLocation["VertexID$59", Automatic, Center]}], 
        RGBColor[0.5, 0.5, 0.5], StripOnInput -> False], 
       StyleBox[
        LineBox[{
          DynamicLocation["VertexID$11", Automatic, Center], 
          DynamicLocation["VertexID$60", Automatic, Center]}], 
        RGBColor[0.5, 0.5, 0.5], StripOnInput -> False], 
       StyleBox[
        LineBox[{
          DynamicLocation["VertexID$11", Automatic, Center], 
          DynamicLocation["VertexID$62", Automatic, Center]}], 
        RGBColor[0.5, 0.5, 0.5], StripOnInput -> False], 
       StyleBox[
        LineBox[{
          DynamicLocation["VertexID$11", Automatic, Center], 
          DynamicLocation["VertexID$63", Automatic, Center]}], 
        RGBColor[0.5, 0.5, 0.5], StripOnInput -> False], 
       StyleBox[
        LineBox[{
          DynamicLocation["VertexID$11", Automatic, Center], 
          DynamicLocation["VertexID$65", Automatic, Center]}], 
        RGBColor[0.5, 0.5, 0.5], StripOnInput -> False], 
       StyleBox[
        LineBox[{
          DynamicLocation["VertexID$11", Automatic, Center], 
          DynamicLocation["VertexID$66", Automatic, Center]}], 
        RGBColor[0.5, 0.5, 0.5], StripOnInput -> False], 
       StyleBox[
        LineBox[{
          DynamicLocation["VertexID$11", Automatic, Center], 
          DynamicLocation["VertexID$68", Automatic, Center]}], 
        RGBColor[0.5, 0.5, 0.5], StripOnInput -> False], 
       StyleBox[
        LineBox[{
          DynamicLocation["VertexID$11", Automatic, Center], 
          DynamicLocation["VertexID$69", Automatic, Center]}], 
        RGBColor[0.5, 0.5, 0.5], StripOnInput -> False], 
       StyleBox[
        LineBox[{
          DynamicLocation["VertexID$11", Automatic, Center], 
          DynamicLocation["VertexID$70", Automatic, Center]}], 
        RGBColor[0.5, 0.5, 0.5], StripOnInput -> False], 
       StyleBox[
        LineBox[{
          DynamicLocation["VertexID$11", Automatic, Center], 
          DynamicLocation["VertexID$71", Automatic, Center]}], 
        RGBColor[0.5, 0.5, 0.5], StripOnInput -> False], 
       StyleBox[
        LineBox[{
          DynamicLocation["VertexID$11", Automatic, Center], 
          DynamicLocation["VertexID$72", Automatic, Center]}], 
        RGBColor[0.5, 0.5, 0.5], StripOnInput -> False], 
       StyleBox[
        LineBox[{
          DynamicLocation["VertexID$11", Automatic, Center], 
          DynamicLocation["VertexID$74", Automatic, Center]}], 
        RGBColor[0.5, 0.5, 0.5], StripOnInput -> False], 
       StyleBox[
        LineBox[{
          DynamicLocation["VertexID$11", Automatic, Center], 
          DynamicLocation["VertexID$76", Automatic, Center]}], 
        RGBColor[0.5, 0.5, 0.5], StripOnInput -> False], 
       StyleBox[
        LineBox[{
          DynamicLocation["VertexID$11", Automatic, Center], 
          DynamicLocation["VertexID$77", Automatic, Center]}], 
        RGBColor[0.5, 0.5, 0.5], StripOnInput -> False], 
       StyleBox[
        LineBox[{
          DynamicLocation["VertexID$11", Automatic, Center], 
          DynamicLocation["VertexID$83", Automatic, Center]}], 
        RGBColor[0.5, 0.5, 0.5], StripOnInput -> False], 
       StyleBox[
        LineBox[{
          DynamicLocation["VertexID$11", Automatic, Center], 
          DynamicLocation["VertexID$85", Automatic, Center]}], 
        RGBColor[0.5, 0.5, 0.5], StripOnInput -> False], 
       StyleBox[
        LineBox[{
          DynamicLocation["VertexID$11", Automatic, Center], 
          DynamicLocation["VertexID$86", Automatic, Center]}], 
        RGBColor[0.5, 0.5, 0.5], StripOnInput -> False], 
       StyleBox[
        LineBox[{
          DynamicLocation["VertexID$11", Automatic, Center], 
          DynamicLocation["VertexID$89", Automatic, Center]}], 
        RGBColor[0.5, 0.5, 0.5], StripOnInput -> False], 
       StyleBox[
        LineBox[{
          DynamicLocation["VertexID$11", Automatic, Center], 
          DynamicLocation["VertexID$90", Automatic, Center]}], 
        RGBColor[0.5, 0.5, 0.5], StripOnInput -> False], 
       StyleBox[
        LineBox[{
          DynamicLocation["VertexID$11", Automatic, Center], 
          DynamicLocation["VertexID$91", Automatic, Center]}], 
        RGBColor[0.5, 0.5, 0.5], StripOnInput -> False], 
       StyleBox[
        LineBox[{
          DynamicLocation["VertexID$11", Automatic, Center], 
          DynamicLocation["VertexID$92", Automatic, Center]}], 
        RGBColor[0.5, 0.5, 0.5], StripOnInput -> False], 
       StyleBox[
        LineBox[{
          DynamicLocation["VertexID$11", Automatic, Center], 
          DynamicLocation["VertexID$94", Automatic, Center]}], 
        RGBColor[0.5, 0.5, 0.5], StripOnInput -> False], 
       StyleBox[
        LineBox[{
          DynamicLocation["VertexID$11", Automatic, Center], 
          DynamicLocation["VertexID$97", Automatic, Center]}], 
        RGBColor[0.5, 0.5, 0.5], StripOnInput -> False], 
       StyleBox[
        LineBox[{
          DynamicLocation["VertexID$11", Automatic, Center], 
          DynamicLocation["VertexID$99", Automatic, Center]}], 
        RGBColor[0.5, 0.5, 0.5], StripOnInput -> False], 
       StyleBox[
        LineBox[{
          DynamicLocation["VertexID$12", Automatic, Center], 
          DynamicLocation["VertexID$14", Automatic, Center]}], 
        RGBColor[0.5, 0.5, 0.5], StripOnInput -> False], 
       StyleBox[
        LineBox[{
          DynamicLocation["VertexID$12", Automatic, Center], 
          DynamicLocation["VertexID$15", Automatic, Center]}], 
        RGBColor[0.5, 0.5, 0.5], StripOnInput -> False], 
       StyleBox[
        LineBox[{
          DynamicLocation["VertexID$12", Automatic, Center], 
          DynamicLocation["VertexID$17", Automatic, Center]}], 
        RGBColor[0.5, 0.5, 0.5], StripOnInput -> False], 
       StyleBox[
        LineBox[{
          DynamicLocation["VertexID$12", Automatic, Center], 
          DynamicLocation["VertexID$18", Automatic, Center]}], 
        RGBColor[0.5, 0.5, 0.5], StripOnInput -> False], 
       StyleBox[
        LineBox[{
          DynamicLocation["VertexID$12", Automatic, Center], 
          DynamicLocation["VertexID$19", Automatic, Center]}], 
        RGBColor[0.5, 0.5, 0.5], StripOnInput -> False], 
       StyleBox[
        LineBox[{
          DynamicLocation["VertexID$12", Automatic, Center], 
          DynamicLocation["VertexID$20", Automatic, Center]}], 
        RGBColor[0.5, 0.5, 0.5], StripOnInput -> False], 
       StyleBox[
        LineBox[{
          DynamicLocation["VertexID$12", Automatic, Center], 
          DynamicLocation["VertexID$21", Automatic, Center]}], 
        RGBColor[0.5, 0.5, 0.5], StripOnInput -> False], 
       StyleBox[
        LineBox[{
          DynamicLocation["VertexID$12", Automatic, Center], 
          DynamicLocation["VertexID$23", Automatic, Center]}], 
        RGBColor[0.5, 0.5, 0.5], StripOnInput -> False], 
       StyleBox[
        LineBox[{
          DynamicLocation["VertexID$12", Automatic, Center], 
          DynamicLocation["VertexID$24", Automatic, Center]}], 
        RGBColor[0.5, 0.5, 0.5], StripOnInput -> False], 
       StyleBox[
        LineBox[{
          DynamicLocation["VertexID$12", Automatic, Center], 
          DynamicLocation["VertexID$26", Automatic, Center]}], 
        RGBColor[0.5, 0.5, 0.5], StripOnInput -> False], 
       StyleBox[
        LineBox[{
          DynamicLocation["VertexID$12", Automatic, Center], 
          DynamicLocation["VertexID$27", Automatic, Center]}], 
        RGBColor[0.5, 0.5, 0.5], StripOnInput -> False], 
       StyleBox[
        LineBox[{
          DynamicLocation["VertexID$12", Automatic, Center], 
          DynamicLocation["VertexID$29", Automatic, Center]}], 
        RGBColor[0.5, 0.5, 0.5], StripOnInput -> False], 
       StyleBox[
        LineBox[{
          DynamicLocation["VertexID$12", Automatic, Center], 
          DynamicLocation["VertexID$31", Automatic, Center]}], 
        RGBColor[0.5, 0.5, 0.5], StripOnInput -> False], 
       StyleBox[
        LineBox[{
          DynamicLocation["VertexID$12", Automatic, Center], 
          DynamicLocation["VertexID$32", Automatic, Center]}], 
        RGBColor[0.5, 0.5, 0.5], StripOnInput -> False], 
       StyleBox[
        LineBox[{
          DynamicLocation["VertexID$12", Automatic, Center], 
          DynamicLocation["VertexID$33", Automatic, Center]}], 
        RGBColor[0.5, 0.5, 0.5], StripOnInput -> False], 
       StyleBox[
        LineBox[{
          DynamicLocation["VertexID$12", Automatic, Center], 
          DynamicLocation["VertexID$34", Automatic, Center]}], 
        RGBColor[0.5, 0.5, 0.5], StripOnInput -> False], 
       StyleBox[
        LineBox[{
          DynamicLocation["VertexID$12", Automatic, Center], 
          DynamicLocation["VertexID$35", Automatic, Center]}], 
        RGBColor[0.5, 0.5, 0.5], StripOnInput -> False], 
       StyleBox[
        LineBox[{
          DynamicLocation["VertexID$12", Automatic, Center], 
          DynamicLocation["VertexID$36", Automatic, Center]}], 
        RGBColor[0.5, 0.5, 0.5], StripOnInput -> False], 
       StyleBox[
        LineBox[{
          DynamicLocation["VertexID$12", Automatic, Center], 
          DynamicLocation["VertexID$38", Automatic, Center]}], 
        RGBColor[0.5, 0.5, 0.5], StripOnInput -> False], 
       StyleBox[
        LineBox[{
          DynamicLocation["VertexID$12", Automatic, Center], 
          DynamicLocation["VertexID$40", Automatic, Center]}], 
        RGBColor[0.5, 0.5, 0.5], StripOnInput -> False], 
       StyleBox[
        LineBox[{
          DynamicLocation["VertexID$12", Automatic, Center], 
          DynamicLocation["VertexID$41", Automatic, Center]}], 
        RGBColor[0.5, 0.5, 0.5], StripOnInput -> False], 
       StyleBox[
        LineBox[{
          DynamicLocation["VertexID$12", Automatic, Center], 
          DynamicLocation["VertexID$43", Automatic, Center]}], 
        RGBColor[0.5, 0.5, 0.5], StripOnInput -> False], 
       StyleBox[
        LineBox[{
          DynamicLocation["VertexID$12", Automatic, Center], 
          DynamicLocation["VertexID$44", Automatic, Center]}], 
        RGBColor[0.5, 0.5, 0.5], StripOnInput -> False], 
       StyleBox[
        LineBox[{
          DynamicLocation["VertexID$12", Automatic, Center], 
          DynamicLocation["VertexID$45", Automatic, Center]}], 
        RGBColor[0.5, 0.5, 0.5], StripOnInput -> False], 
       StyleBox[
        LineBox[{
          DynamicLocation["VertexID$12", Automatic, Center], 
          DynamicLocation["VertexID$46", Automatic, Center]}], 
        RGBColor[0.5, 0.5, 0.5], StripOnInput -> False], 
       StyleBox[
        LineBox[{
          DynamicLocation["VertexID$12", Automatic, Center], 
          DynamicLocation["VertexID$47", Automatic, Center]}], 
        RGBColor[0.5, 0.5, 0.5], StripOnInput -> False], 
       StyleBox[
        LineBox[{
          DynamicLocation["VertexID$12", Automatic, Center], 
          DynamicLocation["VertexID$49", Automatic, Center]}], 
        RGBColor[0.5, 0.5, 0.5], StripOnInput -> False], 
       StyleBox[
        LineBox[{
          DynamicLocation["VertexID$12", Automatic, Center], 
          DynamicLocation["VertexID$50", Automatic, Center]}], 
        RGBColor[0.5, 0.5, 0.5], StripOnInput -> False], 
       StyleBox[
        LineBox[{
          DynamicLocation["VertexID$12", Automatic, Center], 
          DynamicLocation["VertexID$51", Automatic, Center]}], 
        RGBColor[0.5, 0.5, 0.5], StripOnInput -> False], 
       StyleBox[
        LineBox[{
          DynamicLocation["VertexID$12", Automatic, Center], 
          DynamicLocation["VertexID$52", Automatic, Center]}], 
        RGBColor[0.5, 0.5, 0.5], StripOnInput -> False], 
       StyleBox[
        LineBox[{
          DynamicLocation["VertexID$12", Automatic, Center], 
          DynamicLocation["VertexID$53", Automatic, Center]}], 
        RGBColor[0.5, 0.5, 0.5], StripOnInput -> False], 
       StyleBox[
        LineBox[{
          DynamicLocation["VertexID$12", Automatic, Center], 
          DynamicLocation["VertexID$54", Automatic, Center]}], 
        RGBColor[0.5, 0.5, 0.5], StripOnInput -> False], 
       StyleBox[
        LineBox[{
          DynamicLocation["VertexID$12", Automatic, Center], 
          DynamicLocation["VertexID$55", Automatic, Center]}], 
        RGBColor[0.5, 0.5, 0.5], StripOnInput -> False], 
       StyleBox[
        LineBox[{
          DynamicLocation["VertexID$12", Automatic, Center], 
          DynamicLocation["VertexID$56", Automatic, Center]}], 
        RGBColor[0.5, 0.5, 0.5], StripOnInput -> False], 
       StyleBox[
        LineBox[{
          DynamicLocation["VertexID$12", Automatic, Center], 
          DynamicLocation["VertexID$57", Automatic, Center]}], 
        RGBColor[0.5, 0.5, 0.5], StripOnInput -> False], 
       StyleBox[
        LineBox[{
          DynamicLocation["VertexID$12", Automatic, Center], 
          DynamicLocation["VertexID$58", Automatic, Center]}], 
        RGBColor[0.5, 0.5, 0.5], StripOnInput -> False], 
       StyleBox[
        LineBox[{
          DynamicLocation["VertexID$12", Automatic, Center], 
          DynamicLocation["VertexID$60", Automatic, Center]}], 
        RGBColor[0.5, 0.5, 0.5], StripOnInput -> False], 
       StyleBox[
        LineBox[{
          DynamicLocation["VertexID$12", Automatic, Center], 
          DynamicLocation["VertexID$64", Automatic, Center]}], 
        RGBColor[0.5, 0.5, 0.5], StripOnInput -> False], 
       StyleBox[
        LineBox[{
          DynamicLocation["VertexID$12", Automatic, Center], 
          DynamicLocation["VertexID$65", Automatic, Center]}], 
        RGBColor[0.5, 0.5, 0.5], StripOnInput -> False], 
       StyleBox[
        LineBox[{
          DynamicLocation["VertexID$12", Automatic, Center], 
          DynamicLocation["VertexID$66", Automatic, Center]}], 
        RGBColor[0.5, 0.5, 0.5], StripOnInput -> False], 
       StyleBox[
        LineBox[{
          DynamicLocation["VertexID$12", Automatic, Center], 
          DynamicLocation["VertexID$67", Automatic, Center]}], 
        RGBColor[0.5, 0.5, 0.5], StripOnInput -> False], 
       StyleBox[
        LineBox[{
          DynamicLocation["VertexID$12", Automatic, Center], 
          DynamicLocation["VertexID$68", Automatic, Center]}], 
        RGBColor[0.5, 0.5, 0.5], StripOnInput -> False], 
       StyleBox[
        LineBox[{
          DynamicLocation["VertexID$12", Automatic, Center], 
          DynamicLocation["VertexID$71", Automatic, Center]}], 
        RGBColor[0.5, 0.5, 0.5], StripOnInput -> False], 
       StyleBox[
        LineBox[{
          DynamicLocation["VertexID$12", Automatic, Center], 
          DynamicLocation["VertexID$72", Automatic, Center]}], 
        RGBColor[0.5, 0.5, 0.5], StripOnInput -> False], 
       StyleBox[
        LineBox[{
          DynamicLocation["VertexID$12", Automatic, Center], 
          DynamicLocation["VertexID$73", Automatic, Center]}], 
        RGBColor[0.5, 0.5, 0.5], StripOnInput -> False], 
       StyleBox[
        LineBox[{
          DynamicLocation["VertexID$12", Automatic, Center], 
          DynamicLocation["VertexID$74", Automatic, Center]}], 
        RGBColor[0.5, 0.5, 0.5], StripOnInput -> False], 
       StyleBox[
        LineBox[{
          DynamicLocation["VertexID$12", Automatic, Center], 
          DynamicLocation["VertexID$75", Automatic, Center]}], 
        RGBColor[0.5, 0.5, 0.5], StripOnInput -> False], 
       StyleBox[
        LineBox[{
          DynamicLocation["VertexID$12", Automatic, Center], 
          DynamicLocation["VertexID$76", Automatic, Center]}], 
        RGBColor[0.5, 0.5, 0.5], StripOnInput -> False], 
       StyleBox[
        LineBox[{
          DynamicLocation["VertexID$12", Automatic, Center], 
          DynamicLocation["VertexID$77", Automatic, Center]}], 
        RGBColor[0.5, 0.5, 0.5], StripOnInput -> False], 
       StyleBox[
        LineBox[{
          DynamicLocation["VertexID$12", Automatic, Center], 
          DynamicLocation["VertexID$78", Automatic, Center]}], 
        RGBColor[0.5, 0.5, 0.5], StripOnInput -> False], 
       StyleBox[
        LineBox[{
          DynamicLocation["VertexID$12", Automatic, Center], 
          DynamicLocation["VertexID$79", Automatic, Center]}], 
        RGBColor[0.5, 0.5, 0.5], StripOnInput -> False], 
       StyleBox[
        LineBox[{
          DynamicLocation["VertexID$12", Automatic, Center], 
          DynamicLocation["VertexID$80", Automatic, Center]}], 
        RGBColor[0.5, 0.5, 0.5], StripOnInput -> False], 
       StyleBox[
        LineBox[{
          DynamicLocation["VertexID$12", Automatic, Center], 
          DynamicLocation["VertexID$81", Automatic, Center]}], 
        RGBColor[0.5, 0.5, 0.5], StripOnInput -> False], 
       StyleBox[
        LineBox[{
          DynamicLocation["VertexID$12", Automatic, Center], 
          DynamicLocation["VertexID$82", Automatic, Center]}], 
        RGBColor[0.5, 0.5, 0.5], StripOnInput -> False], 
       StyleBox[
        LineBox[{
          DynamicLocation["VertexID$12", Automatic, Center], 
          DynamicLocation["VertexID$83", Automatic, Center]}], 
        RGBColor[0.5, 0.5, 0.5], StripOnInput -> False], 
       StyleBox[
        LineBox[{
          DynamicLocation["VertexID$12", Automatic, Center], 
          DynamicLocation["VertexID$84", Automatic, Center]}], 
        RGBColor[0.5, 0.5, 0.5], StripOnInput -> False], 
       StyleBox[
        LineBox[{
          DynamicLocation["VertexID$12", Automatic, Center], 
          DynamicLocation["VertexID$85", Automatic, Center]}], 
        RGBColor[0.5, 0.5, 0.5], StripOnInput -> False], 
       StyleBox[
        LineBox[{
          DynamicLocation["VertexID$12", Automatic, Center], 
          DynamicLocation["VertexID$86", Automatic, Center]}], 
        RGBColor[0.5, 0.5, 0.5], StripOnInput -> False], 
       StyleBox[
        LineBox[{
          DynamicLocation["VertexID$12", Automatic, Center], 
          DynamicLocation["VertexID$89", Automatic, Center]}], 
        RGBColor[0.5, 0.5, 0.5], StripOnInput -> False], 
       StyleBox[
        LineBox[{
          DynamicLocation["VertexID$12", Automatic, Center], 
          DynamicLocation["VertexID$91", Automatic, Center]}], 
        RGBColor[0.5, 0.5, 0.5], StripOnInput -> False], 
       StyleBox[
        LineBox[{
          DynamicLocation["VertexID$12", Automatic, Center], 
          DynamicLocation["VertexID$93", Automatic, Center]}], 
        RGBColor[0.5, 0.5, 0.5], StripOnInput -> False], 
       StyleBox[
        LineBox[{
          DynamicLocation["VertexID$12", Automatic, Center], 
          DynamicLocation["VertexID$94", Automatic, Center]}], 
        RGBColor[0.5, 0.5, 0.5], StripOnInput -> False], 
       StyleBox[
        LineBox[{
          DynamicLocation["VertexID$12", Automatic, Center], 
          DynamicLocation["VertexID$95", Automatic, Center]}], 
        RGBColor[0.5, 0.5, 0.5], StripOnInput -> False], 
       StyleBox[
        LineBox[{
          DynamicLocation["VertexID$12", Automatic, Center], 
          DynamicLocation["VertexID$97", Automatic, Center]}], 
        RGBColor[0.5, 0.5, 0.5], StripOnInput -> False], 
       StyleBox[
        LineBox[{
          DynamicLocation["VertexID$12", Automatic, Center], 
          DynamicLocation["VertexID$98", Automatic, Center]}], 
        RGBColor[0.5, 0.5, 0.5], StripOnInput -> False], 
       StyleBox[
        LineBox[{
          DynamicLocation["VertexID$12", Automatic, Center], 
          DynamicLocation["VertexID$99", Automatic, Center]}], 
        RGBColor[0.5, 0.5, 0.5], StripOnInput -> False], 
       StyleBox[
        LineBox[{
          DynamicLocation["VertexID$12", Automatic, Center], 
          DynamicLocation["VertexID$100", Automatic, Center]}], 
        RGBColor[0.5, 0.5, 0.5], StripOnInput -> False], 
       StyleBox[
        LineBox[{
          DynamicLocation["VertexID$13", Automatic, Center], 
          DynamicLocation["VertexID$14", Automatic, Center]}], 
        RGBColor[0.5, 0.5, 0.5], StripOnInput -> False], 
       StyleBox[
        LineBox[{
          DynamicLocation["VertexID$13", Automatic, Center], 
          DynamicLocation["VertexID$18", Automatic, Center]}], 
        RGBColor[0.5, 0.5, 0.5], StripOnInput -> False], 
       StyleBox[
        LineBox[{
          DynamicLocation["VertexID$13", Automatic, Center], 
          DynamicLocation["VertexID$20", Automatic, Center]}], 
        RGBColor[0.5, 0.5, 0.5], StripOnInput -> False], 
       StyleBox[
        LineBox[{
          DynamicLocation["VertexID$13", Automatic, Center], 
          DynamicLocation["VertexID$22", Automatic, Center]}], 
        RGBColor[0.5, 0.5, 0.5], StripOnInput -> False], 
       StyleBox[
        LineBox[{
          DynamicLocation["VertexID$13", Automatic, Center], 
          DynamicLocation["VertexID$23", Automatic, Center]}], 
        RGBColor[0.5, 0.5, 0.5], StripOnInput -> False], 
       StyleBox[
        LineBox[{
          DynamicLocation["VertexID$13", Automatic, Center], 
          DynamicLocation["VertexID$24", Automatic, Center]}], 
        RGBColor[0.5, 0.5, 0.5], StripOnInput -> False], 
       StyleBox[
        LineBox[{
          DynamicLocation["VertexID$13", Automatic, Center], 
          DynamicLocation["VertexID$28", Automatic, Center]}], 
        RGBColor[0.5, 0.5, 0.5], StripOnInput -> False], 
       StyleBox[
        LineBox[{
          DynamicLocation["VertexID$13", Automatic, Center], 
          DynamicLocation["VertexID$32", Automatic, Center]}], 
        RGBColor[0.5, 0.5, 0.5], StripOnInput -> False], 
       StyleBox[
        LineBox[{
          DynamicLocation["VertexID$13", Automatic, Center], 
          DynamicLocation["VertexID$34", Automatic, Center]}], 
        RGBColor[0.5, 0.5, 0.5], StripOnInput -> False], 
       StyleBox[
        LineBox[{
          DynamicLocation["VertexID$13", Automatic, Center], 
          DynamicLocation["VertexID$37", Automatic, Center]}], 
        RGBColor[0.5, 0.5, 0.5], StripOnInput -> False], 
       StyleBox[
        LineBox[{
          DynamicLocation["VertexID$13", Automatic, Center], 
          DynamicLocation["VertexID$41", Automatic, Center]}], 
        RGBColor[0.5, 0.5, 0.5], StripOnInput -> False], 
       StyleBox[
        LineBox[{
          DynamicLocation["VertexID$13", Automatic, Center], 
          DynamicLocation["VertexID$43", Automatic, Center]}], 
        RGBColor[0.5, 0.5, 0.5], StripOnInput -> False], 
       StyleBox[
        LineBox[{
          DynamicLocation["VertexID$13", Automatic, Center], 
          DynamicLocation["VertexID$44", Automatic, Center]}], 
        RGBColor[0.5, 0.5, 0.5], StripOnInput -> False], 
       StyleBox[
        LineBox[{
          DynamicLocation["VertexID$13", Automatic, Center], 
          DynamicLocation["VertexID$46", Automatic, Center]}], 
        RGBColor[0.5, 0.5, 0.5], StripOnInput -> False], 
       StyleBox[
        LineBox[{
          DynamicLocation["VertexID$13", Automatic, Center], 
          DynamicLocation["VertexID$47", Automatic, Center]}], 
        RGBColor[0.5, 0.5, 0.5], StripOnInput -> False], 
       StyleBox[
        LineBox[{
          DynamicLocation["VertexID$13", Automatic, Center], 
          DynamicLocation["VertexID$48", Automatic, Center]}], 
        RGBColor[0.5, 0.5, 0.5], StripOnInput -> False], 
       StyleBox[
        LineBox[{
          DynamicLocation["VertexID$13", Automatic, Center], 
          DynamicLocation["VertexID$49", Automatic, Center]}], 
        RGBColor[0.5, 0.5, 0.5], StripOnInput -> False], 
       StyleBox[
        LineBox[{
          DynamicLocation["VertexID$13", Automatic, Center], 
          DynamicLocation["VertexID$50", Automatic, Center]}], 
        RGBColor[0.5, 0.5, 0.5], StripOnInput -> False], 
       StyleBox[
        LineBox[{
          DynamicLocation["VertexID$13", Automatic, Center], 
          DynamicLocation["VertexID$60", Automatic, Center]}], 
        RGBColor[0.5, 0.5, 0.5], StripOnInput -> False], 
       StyleBox[
        LineBox[{
          DynamicLocation["VertexID$13", Automatic, Center], 
          DynamicLocation["VertexID$62", Automatic, Center]}], 
        RGBColor[0.5, 0.5, 0.5], StripOnInput -> False], 
       StyleBox[
        LineBox[{
          DynamicLocation["VertexID$13", Automatic, Center], 
          DynamicLocation["VertexID$64", Automatic, Center]}], 
        RGBColor[0.5, 0.5, 0.5], StripOnInput -> False], 
       StyleBox[
        LineBox[{
          DynamicLocation["VertexID$13", Automatic, Center], 
          DynamicLocation["VertexID$65", Automatic, Center]}], 
        RGBColor[0.5, 0.5, 0.5], StripOnInput -> False], 
       StyleBox[
        LineBox[{
          DynamicLocation["VertexID$13", Automatic, Center], 
          DynamicLocation["VertexID$68", Automatic, Center]}], 
        RGBColor[0.5, 0.5, 0.5], StripOnInput -> False], 
       StyleBox[
        LineBox[{
          DynamicLocation["VertexID$13", Automatic, Center], 
          DynamicLocation["VertexID$71", Automatic, Center]}], 
        RGBColor[0.5, 0.5, 0.5], StripOnInput -> False], 
       StyleBox[
        LineBox[{
          DynamicLocation["VertexID$13", Automatic, Center], 
          DynamicLocation["VertexID$72", Automatic, Center]}], 
        RGBColor[0.5, 0.5, 0.5], StripOnInput -> False], 
       StyleBox[
        LineBox[{
          DynamicLocation["VertexID$13", Automatic, Center], 
          DynamicLocation["VertexID$75", Automatic, Center]}], 
        RGBColor[0.5, 0.5, 0.5], StripOnInput -> False], 
       StyleBox[
        LineBox[{
          DynamicLocation["VertexID$13", Automatic, Center], 
          DynamicLocation["VertexID$82", Automatic, Center]}], 
        RGBColor[0.5, 0.5, 0.5], StripOnInput -> False], 
       StyleBox[
        LineBox[{
          DynamicLocation["VertexID$13", Automatic, Center], 
          DynamicLocation["VertexID$84", Automatic, Center]}], 
        RGBColor[0.5, 0.5, 0.5], StripOnInput -> False], 
       StyleBox[
        LineBox[{
          DynamicLocation["VertexID$14", Automatic, Center], 
          DynamicLocation["VertexID$26", Automatic, Center]}], 
        RGBColor[0.5, 0.5, 0.5], StripOnInput -> False], 
       StyleBox[
        LineBox[{
          DynamicLocation["VertexID$14", Automatic, Center], 
          DynamicLocation["VertexID$27", Automatic, Center]}], 
        RGBColor[0.5, 0.5, 0.5], StripOnInput -> False], 
       StyleBox[
        LineBox[{
          DynamicLocation["VertexID$14", Automatic, Center], 
          DynamicLocation["VertexID$33", Automatic, Center]}], 
        RGBColor[0.5, 0.5, 0.5], StripOnInput -> False], 
       StyleBox[
        LineBox[{
          DynamicLocation["VertexID$14", Automatic, Center], 
          DynamicLocation["VertexID$36", Automatic, Center]}], 
        RGBColor[0.5, 0.5, 0.5], StripOnInput -> False], 
       StyleBox[
        LineBox[{
          DynamicLocation["VertexID$14", Automatic, Center], 
          DynamicLocation["VertexID$37", Automatic, Center]}], 
        RGBColor[0.5, 0.5, 0.5], StripOnInput -> False], 
       StyleBox[
        LineBox[{
          DynamicLocation["VertexID$14", Automatic, Center], 
          DynamicLocation["VertexID$38", Automatic, Center]}], 
        RGBColor[0.5, 0.5, 0.5], StripOnInput -> False], 
       StyleBox[
        LineBox[{
          DynamicLocation["VertexID$14", Automatic, Center], 
          DynamicLocation["VertexID$40", Automatic, Center]}], 
        RGBColor[0.5, 0.5, 0.5], StripOnInput -> False], 
       StyleBox[
        LineBox[{
          DynamicLocation["VertexID$14", Automatic, Center], 
          DynamicLocation["VertexID$48", Automatic, Center]}], 
        RGBColor[0.5, 0.5, 0.5], StripOnInput -> False], 
       StyleBox[
        LineBox[{
          DynamicLocation["VertexID$14", Automatic, Center], 
          DynamicLocation["VertexID$52", Automatic, Center]}], 
        RGBColor[0.5, 0.5, 0.5], StripOnInput -> False], 
       StyleBox[
        LineBox[{
          DynamicLocation["VertexID$14", Automatic, Center], 
          DynamicLocation["VertexID$54", Automatic, Center]}], 
        RGBColor[0.5, 0.5, 0.5], StripOnInput -> False], 
       StyleBox[
        LineBox[{
          DynamicLocation["VertexID$14", Automatic, Center], 
          DynamicLocation["VertexID$59", Automatic, Center]}], 
        RGBColor[0.5, 0.5, 0.5], StripOnInput -> False], 
       StyleBox[
        LineBox[{
          DynamicLocation["VertexID$14", Automatic, Center], 
          DynamicLocation["VertexID$60", Automatic, Center]}], 
        RGBColor[0.5, 0.5, 0.5], StripOnInput -> False], 
       StyleBox[
        LineBox[{
          DynamicLocation["VertexID$14", Automatic, Center], 
          DynamicLocation["VertexID$63", Automatic, Center]}], 
        RGBColor[0.5, 0.5, 0.5], StripOnInput -> False], 
       StyleBox[
        LineBox[{
          DynamicLocation["VertexID$14", Automatic, Center], 
          DynamicLocation["VertexID$65", Automatic, Center]}], 
        RGBColor[0.5, 0.5, 0.5], StripOnInput -> False], 
       StyleBox[
        LineBox[{
          DynamicLocation["VertexID$14", Automatic, Center], 
          DynamicLocation["VertexID$69", Automatic, Center]}], 
        RGBColor[0.5, 0.5, 0.5], StripOnInput -> False], 
       StyleBox[
        LineBox[{
          DynamicLocation["VertexID$14", Automatic, Center], 
          DynamicLocation["VertexID$71", Automatic, Center]}], 
        RGBColor[0.5, 0.5, 0.5], StripOnInput -> False], 
       StyleBox[
        LineBox[{
          DynamicLocation["VertexID$14", Automatic, Center], 
          DynamicLocation["VertexID$73", Automatic, Center]}], 
        RGBColor[0.5, 0.5, 0.5], StripOnInput -> False], 
       StyleBox[
        LineBox[{
          DynamicLocation["VertexID$14", Automatic, Center], 
          DynamicLocation["VertexID$74", Automatic, Center]}], 
        RGBColor[0.5, 0.5, 0.5], StripOnInput -> False], 
       StyleBox[
        LineBox[{
          DynamicLocation["VertexID$14", Automatic, Center], 
          DynamicLocation["VertexID$75", Automatic, Center]}], 
        RGBColor[0.5, 0.5, 0.5], StripOnInput -> False], 
       StyleBox[
        LineBox[{
          DynamicLocation["VertexID$14", Automatic, Center], 
          DynamicLocation["VertexID$76", Automatic, Center]}], 
        RGBColor[0.5, 0.5, 0.5], StripOnInput -> False], 
       StyleBox[
        LineBox[{
          DynamicLocation["VertexID$14", Automatic, Center], 
          DynamicLocation["VertexID$81", Automatic, Center]}], 
        RGBColor[0.5, 0.5, 0.5], StripOnInput -> False], 
       StyleBox[
        LineBox[{
          DynamicLocation["VertexID$14", Automatic, Center], 
          DynamicLocation["VertexID$84", Automatic, Center]}], 
        RGBColor[0.5, 0.5, 0.5], StripOnInput -> False], 
       StyleBox[
        LineBox[{
          DynamicLocation["VertexID$15", Automatic, Center], 
          DynamicLocation["VertexID$17", Automatic, Center]}], 
        RGBColor[0.5, 0.5, 0.5], StripOnInput -> False], 
       StyleBox[
        LineBox[{
          DynamicLocation["VertexID$15", Automatic, Center], 
          DynamicLocation["VertexID$18", Automatic, Center]}], 
        RGBColor[0.5, 0.5, 0.5], StripOnInput -> False], 
       StyleBox[
        LineBox[{
          DynamicLocation["VertexID$15", Automatic, Center], 
          DynamicLocation["VertexID$20", Automatic, Center]}], 
        RGBColor[0.5, 0.5, 0.5], StripOnInput -> False], 
       StyleBox[
        LineBox[{
          DynamicLocation["VertexID$15", Automatic, Center], 
          DynamicLocation["VertexID$21", Automatic, Center]}], 
        RGBColor[0.5, 0.5, 0.5], StripOnInput -> False], 
       StyleBox[
        LineBox[{
          DynamicLocation["VertexID$15", Automatic, Center], 
          DynamicLocation["VertexID$22", Automatic, Center]}], 
        RGBColor[0.5, 0.5, 0.5], StripOnInput -> False], 
       StyleBox[
        LineBox[{
          DynamicLocation["VertexID$15", Automatic, Center], 
          DynamicLocation["VertexID$23", Automatic, Center]}], 
        RGBColor[0.5, 0.5, 0.5], StripOnInput -> False], 
       StyleBox[
        LineBox[{
          DynamicLocation["VertexID$15", Automatic, Center], 
          DynamicLocation["VertexID$24", Automatic, Center]}], 
        RGBColor[0.5, 0.5, 0.5], StripOnInput -> False], 
       StyleBox[
        LineBox[{
          DynamicLocation["VertexID$15", Automatic, Center], 
          DynamicLocation["VertexID$25", Automatic, Center]}], 
        RGBColor[0.5, 0.5, 0.5], StripOnInput -> False], 
       StyleBox[
        LineBox[{
          DynamicLocation["VertexID$15", Automatic, Center], 
          DynamicLocation["VertexID$26", Automatic, Center]}], 
        RGBColor[0.5, 0.5, 0.5], StripOnInput -> False], 
       StyleBox[
        LineBox[{
          DynamicLocation["VertexID$15", Automatic, Center], 
          DynamicLocation["VertexID$27", Automatic, Center]}], 
        RGBColor[0.5, 0.5, 0.5], StripOnInput -> False], 
       StyleBox[
        LineBox[{
          DynamicLocation["VertexID$15", Automatic, Center], 
          DynamicLocation["VertexID$28", Automatic, Center]}], 
        RGBColor[0.5, 0.5, 0.5], StripOnInput -> False], 
       StyleBox[
        LineBox[{
          DynamicLocation["VertexID$15", Automatic, Center], 
          DynamicLocation["VertexID$29", Automatic, Center]}], 
        RGBColor[0.5, 0.5, 0.5], StripOnInput -> False], 
       StyleBox[
        LineBox[{
          DynamicLocation["VertexID$15", Automatic, Center], 
          DynamicLocation["VertexID$30", Automatic, Center]}], 
        RGBColor[0.5, 0.5, 0.5], StripOnInput -> False], 
       StyleBox[
        LineBox[{
          DynamicLocation["VertexID$15", Automatic, Center], 
          DynamicLocation["VertexID$32", Automatic, Center]}], 
        RGBColor[0.5, 0.5, 0.5], StripOnInput -> False], 
       StyleBox[
        LineBox[{
          DynamicLocation["VertexID$15", Automatic, Center], 
          DynamicLocation["VertexID$33", Automatic, Center]}], 
        RGBColor[0.5, 0.5, 0.5], StripOnInput -> False], 
       StyleBox[
        LineBox[{
          DynamicLocation["VertexID$15", Automatic, Center], 
          DynamicLocation["VertexID$35", Automatic, Center]}], 
        RGBColor[0.5, 0.5, 0.5], StripOnInput -> False], 
       StyleBox[
        LineBox[{
          DynamicLocation["VertexID$15", Automatic, Center], 
          DynamicLocation["VertexID$36", Automatic, Center]}], 
        RGBColor[0.5, 0.5, 0.5], StripOnInput -> False], 
       StyleBox[
        LineBox[{
          DynamicLocation["VertexID$15", Automatic, Center], 
          DynamicLocation["VertexID$37", Automatic, Center]}], 
        RGBColor[0.5, 0.5, 0.5], StripOnInput -> False], 
       StyleBox[
        LineBox[{
          DynamicLocation["VertexID$15", Automatic, Center], 
          DynamicLocation["VertexID$38", Automatic, Center]}], 
        RGBColor[0.5, 0.5, 0.5], StripOnInput -> False], 
       StyleBox[
        LineBox[{
          DynamicLocation["VertexID$15", Automatic, Center], 
          DynamicLocation["VertexID$39", Automatic, Center]}], 
        RGBColor[0.5, 0.5, 0.5], StripOnInput -> False], 
       StyleBox[
        LineBox[{
          DynamicLocation["VertexID$15", Automatic, Center], 
          DynamicLocation["VertexID$40", Automatic, Center]}], 
        RGBColor[0.5, 0.5, 0.5], StripOnInput -> False], 
       StyleBox[
        LineBox[{
          DynamicLocation["VertexID$15", Automatic, Center], 
          DynamicLocation["VertexID$41", Automatic, Center]}], 
        RGBColor[0.5, 0.5, 0.5], StripOnInput -> False], 
       StyleBox[
        LineBox[{
          DynamicLocation["VertexID$15", Automatic, Center], 
          DynamicLocation["VertexID$42", Automatic, Center]}], 
        RGBColor[0.5, 0.5, 0.5], StripOnInput -> False], 
       StyleBox[
        LineBox[{
          DynamicLocation["VertexID$15", Automatic, Center], 
          DynamicLocation["VertexID$43", Automatic, Center]}], 
        RGBColor[0.5, 0.5, 0.5], StripOnInput -> False], 
       StyleBox[
        LineBox[{
          DynamicLocation["VertexID$15", Automatic, Center], 
          DynamicLocation["VertexID$45", Automatic, Center]}], 
        RGBColor[0.5, 0.5, 0.5], StripOnInput -> False], 
       StyleBox[
        LineBox[{
          DynamicLocation["VertexID$15", Automatic, Center], 
          DynamicLocation["VertexID$46", Automatic, Center]}], 
        RGBColor[0.5, 0.5, 0.5], StripOnInput -> False], 
       StyleBox[
        LineBox[{
          DynamicLocation["VertexID$15", Automatic, Center], 
          DynamicLocation["VertexID$47", Automatic, Center]}], 
        RGBColor[0.5, 0.5, 0.5], StripOnInput -> False], 
       StyleBox[
        LineBox[{
          DynamicLocation["VertexID$15", Automatic, Center], 
          DynamicLocation["VertexID$48", Automatic, Center]}], 
        RGBColor[0.5, 0.5, 0.5], StripOnInput -> False], 
       StyleBox[
        LineBox[{
          DynamicLocation["VertexID$15", Automatic, Center], 
          DynamicLocation["VertexID$49", Automatic, Center]}], 
        RGBColor[0.5, 0.5, 0.5], StripOnInput -> False], 
       StyleBox[
        LineBox[{
          DynamicLocation["VertexID$15", Automatic, Center], 
          DynamicLocation["VertexID$50", Automatic, Center]}], 
        RGBColor[0.5, 0.5, 0.5], StripOnInput -> False], 
       StyleBox[
        LineBox[{
          DynamicLocation["VertexID$15", Automatic, Center], 
          DynamicLocation["VertexID$52", Automatic, Center]}], 
        RGBColor[0.5, 0.5, 0.5], StripOnInput -> False], 
       StyleBox[
        LineBox[{
          DynamicLocation["VertexID$15", Automatic, Center], 
          DynamicLocation["VertexID$53", Automatic, Center]}], 
        RGBColor[0.5, 0.5, 0.5], StripOnInput -> False], 
       StyleBox[
        LineBox[{
          DynamicLocation["VertexID$15", Automatic, Center], 
          DynamicLocation["VertexID$55", Automatic, Center]}], 
        RGBColor[0.5, 0.5, 0.5], StripOnInput -> False], 
       StyleBox[
        LineBox[{
          DynamicLocation["VertexID$15", Automatic, Center], 
          DynamicLocation["VertexID$56", Automatic, Center]}], 
        RGBColor[0.5, 0.5, 0.5], StripOnInput -> False], 
       StyleBox[
        LineBox[{
          DynamicLocation["VertexID$15", Automatic, Center], 
          DynamicLocation["VertexID$57", Automatic, Center]}], 
        RGBColor[0.5, 0.5, 0.5], StripOnInput -> False], 
       StyleBox[
        LineBox[{
          DynamicLocation["VertexID$15", Automatic, Center], 
          DynamicLocation["VertexID$58", Automatic, Center]}], 
        RGBColor[0.5, 0.5, 0.5], StripOnInput -> False], 
       StyleBox[
        LineBox[{
          DynamicLocation["VertexID$15", Automatic, Center], 
          DynamicLocation["VertexID$60", Automatic, Center]}], 
        RGBColor[0.5, 0.5, 0.5], StripOnInput -> False], 
       StyleBox[
        LineBox[{
          DynamicLocation["VertexID$15", Automatic, Center], 
          DynamicLocation["VertexID$62", Automatic, Center]}], 
        RGBColor[0.5, 0.5, 0.5], StripOnInput -> False], 
       StyleBox[
        LineBox[{
          DynamicLocation["VertexID$15", Automatic, Center], 
          DynamicLocation["VertexID$63", Automatic, Center]}], 
        RGBColor[0.5, 0.5, 0.5], StripOnInput -> False], 
       StyleBox[
        LineBox[{
          DynamicLocation["VertexID$15", Automatic, Center], 
          DynamicLocation["VertexID$65", Automatic, Center]}], 
        RGBColor[0.5, 0.5, 0.5], StripOnInput -> False], 
       StyleBox[
        LineBox[{
          DynamicLocation["VertexID$15", Automatic, Center], 
          DynamicLocation["VertexID$66", Automatic, Center]}], 
        RGBColor[0.5, 0.5, 0.5], StripOnInput -> False], 
       StyleBox[
        LineBox[{
          DynamicLocation["VertexID$15", Automatic, Center], 
          DynamicLocation["VertexID$68", Automatic, Center]}], 
        RGBColor[0.5, 0.5, 0.5], StripOnInput -> False], 
       StyleBox[
        LineBox[{
          DynamicLocation["VertexID$15", Automatic, Center], 
          DynamicLocation["VertexID$69", Automatic, Center]}], 
        RGBColor[0.5, 0.5, 0.5], StripOnInput -> False], 
       StyleBox[
        LineBox[{
          DynamicLocation["VertexID$15", Automatic, Center], 
          DynamicLocation["VertexID$70", Automatic, Center]}], 
        RGBColor[0.5, 0.5, 0.5], StripOnInput -> False], 
       StyleBox[
        LineBox[{
          DynamicLocation["VertexID$15", Automatic, Center], 
          DynamicLocation["VertexID$71", Automatic, Center]}], 
        RGBColor[0.5, 0.5, 0.5], StripOnInput -> False], 
       StyleBox[
        LineBox[{
          DynamicLocation["VertexID$15", Automatic, Center], 
          DynamicLocation["VertexID$72", Automatic, Center]}], 
        RGBColor[0.5, 0.5, 0.5], StripOnInput -> False], 
       StyleBox[
        LineBox[{
          DynamicLocation["VertexID$15", Automatic, Center], 
          DynamicLocation["VertexID$73", Automatic, Center]}], 
        RGBColor[0.5, 0.5, 0.5], StripOnInput -> False], 
       StyleBox[
        LineBox[{
          DynamicLocation["VertexID$15", Automatic, Center], 
          DynamicLocation["VertexID$74", Automatic, Center]}], 
        RGBColor[0.5, 0.5, 0.5], StripOnInput -> False], 
       StyleBox[
        LineBox[{
          DynamicLocation["VertexID$15", Automatic, Center], 
          DynamicLocation["VertexID$75", Automatic, Center]}], 
        RGBColor[0.5, 0.5, 0.5], StripOnInput -> False], 
       StyleBox[
        LineBox[{
          DynamicLocation["VertexID$15", Automatic, Center], 
          DynamicLocation["VertexID$76", Automatic, Center]}], 
        RGBColor[0.5, 0.5, 0.5], StripOnInput -> False], 
       StyleBox[
        LineBox[{
          DynamicLocation["VertexID$15", Automatic, Center], 
          DynamicLocation["VertexID$77", Automatic, Center]}], 
        RGBColor[0.5, 0.5, 0.5], StripOnInput -> False], 
       StyleBox[
        LineBox[{
          DynamicLocation["VertexID$15", Automatic, Center], 
          DynamicLocation["VertexID$78", Automatic, Center]}], 
        RGBColor[0.5, 0.5, 0.5], StripOnInput -> False], 
       StyleBox[
        LineBox[{
          DynamicLocation["VertexID$15", Automatic, Center], 
          DynamicLocation["VertexID$79", Automatic, Center]}], 
        RGBColor[0.5, 0.5, 0.5], StripOnInput -> False], 
       StyleBox[
        LineBox[{
          DynamicLocation["VertexID$15", Automatic, Center], 
          DynamicLocation["VertexID$80", Automatic, Center]}], 
        RGBColor[0.5, 0.5, 0.5], StripOnInput -> False], 
       StyleBox[
        LineBox[{
          DynamicLocation["VertexID$15", Automatic, Center], 
          DynamicLocation["VertexID$81", Automatic, Center]}], 
        RGBColor[0.5, 0.5, 0.5], StripOnInput -> False], 
       StyleBox[
        LineBox[{
          DynamicLocation["VertexID$15", Automatic, Center], 
          DynamicLocation["VertexID$82", Automatic, Center]}], 
        RGBColor[0.5, 0.5, 0.5], StripOnInput -> False], 
       StyleBox[
        LineBox[{
          DynamicLocation["VertexID$15", Automatic, Center], 
          DynamicLocation["VertexID$83", Automatic, Center]}], 
        RGBColor[0.5, 0.5, 0.5], StripOnInput -> False], 
       StyleBox[
        LineBox[{
          DynamicLocation["VertexID$15", Automatic, Center], 
          DynamicLocation["VertexID$84", Automatic, Center]}], 
        RGBColor[0.5, 0.5, 0.5], StripOnInput -> False], 
       StyleBox[
        LineBox[{
          DynamicLocation["VertexID$15", Automatic, Center], 
          DynamicLocation["VertexID$85", Automatic, Center]}], 
        RGBColor[0.5, 0.5, 0.5], StripOnInput -> False], 
       StyleBox[
        LineBox[{
          DynamicLocation["VertexID$15", Automatic, Center], 
          DynamicLocation["VertexID$87", Automatic, Center]}], 
        RGBColor[0.5, 0.5, 0.5], StripOnInput -> False], 
       StyleBox[
        LineBox[{
          DynamicLocation["VertexID$15", Automatic, Center], 
          DynamicLocation["VertexID$88", Automatic, Center]}], 
        RGBColor[0.5, 0.5, 0.5], StripOnInput -> False], 
       StyleBox[
        LineBox[{
          DynamicLocation["VertexID$15", Automatic, Center], 
          DynamicLocation["VertexID$89", Automatic, Center]}], 
        RGBColor[0.5, 0.5, 0.5], StripOnInput -> False], 
       StyleBox[
        LineBox[{
          DynamicLocation["VertexID$15", Automatic, Center], 
          DynamicLocation["VertexID$93", Automatic, Center]}], 
        RGBColor[0.5, 0.5, 0.5], StripOnInput -> False], 
       StyleBox[
        LineBox[{
          DynamicLocation["VertexID$15", Automatic, Center], 
          DynamicLocation["VertexID$94", Automatic, Center]}], 
        RGBColor[0.5, 0.5, 0.5], StripOnInput -> False], 
       StyleBox[
        LineBox[{
          DynamicLocation["VertexID$15", Automatic, Center], 
          DynamicLocation["VertexID$95", Automatic, Center]}], 
        RGBColor[0.5, 0.5, 0.5], StripOnInput -> False], 
       StyleBox[
        LineBox[{
          DynamicLocation["VertexID$15", Automatic, Center], 
          DynamicLocation["VertexID$97", Automatic, Center]}], 
        RGBColor[0.5, 0.5, 0.5], StripOnInput -> False], 
       StyleBox[
        LineBox[{
          DynamicLocation["VertexID$15", Automatic, Center], 
          DynamicLocation["VertexID$98", Automatic, Center]}], 
        RGBColor[0.5, 0.5, 0.5], StripOnInput -> False], 
       StyleBox[
        LineBox[{
          DynamicLocation["VertexID$15", Automatic, Center], 
          DynamicLocation["VertexID$100", Automatic, Center]}], 
        RGBColor[0.5, 0.5, 0.5], StripOnInput -> False], 
       StyleBox[
        LineBox[{
          DynamicLocation["VertexID$16", Automatic, Center], 
          DynamicLocation["VertexID$20", Automatic, Center]}], 
        RGBColor[0.5, 0.5, 0.5], StripOnInput -> False], 
       StyleBox[
        LineBox[{
          DynamicLocation["VertexID$16", Automatic, Center], 
          DynamicLocation["VertexID$23", Automatic, Center]}], 
        RGBColor[0.5, 0.5, 0.5], StripOnInput -> False], 
       StyleBox[
        LineBox[{
          DynamicLocation["VertexID$16", Automatic, Center], 
          DynamicLocation["VertexID$25", Automatic, Center]}], 
        RGBColor[0.5, 0.5, 0.5], StripOnInput -> False], 
       StyleBox[
        LineBox[{
          DynamicLocation["VertexID$16", Automatic, Center], 
          DynamicLocation["VertexID$42", Automatic, Center]}], 
        RGBColor[0.5, 0.5, 0.5], StripOnInput -> False], 
       StyleBox[
        LineBox[{
          DynamicLocation["VertexID$16", Automatic, Center], 
          DynamicLocation["VertexID$44", Automatic, Center]}], 
        RGBColor[0.5, 0.5, 0.5], StripOnInput -> False], 
       StyleBox[
        LineBox[{
          DynamicLocation["VertexID$16", Automatic, Center], 
          DynamicLocation["VertexID$64", Automatic, Center]}], 
        RGBColor[0.5, 0.5, 0.5], StripOnInput -> False], 
       StyleBox[
        LineBox[{
          DynamicLocation["VertexID$16", Automatic, Center], 
          DynamicLocation["VertexID$67", Automatic, Center]}], 
        RGBColor[0.5, 0.5, 0.5], StripOnInput -> False], 
       StyleBox[
        LineBox[{
          DynamicLocation["VertexID$16", Automatic, Center], 
          DynamicLocation["VertexID$74", Automatic, Center]}], 
        RGBColor[0.5, 0.5, 0.5], StripOnInput -> False], 
       StyleBox[
        LineBox[{
          DynamicLocation["VertexID$16", Automatic, Center], 
          DynamicLocation["VertexID$75", Automatic, Center]}], 
        RGBColor[0.5, 0.5, 0.5], StripOnInput -> False], 
       StyleBox[
        LineBox[{
          DynamicLocation["VertexID$16", Automatic, Center], 
          DynamicLocation["VertexID$77", Automatic, Center]}], 
        RGBColor[0.5, 0.5, 0.5], StripOnInput -> False], 
       StyleBox[
        LineBox[{
          DynamicLocation["VertexID$16", Automatic, Center], 
          DynamicLocation["VertexID$79", Automatic, Center]}], 
        RGBColor[0.5, 0.5, 0.5], StripOnInput -> False], 
       StyleBox[
        LineBox[{
          DynamicLocation["VertexID$16", Automatic, Center], 
          DynamicLocation["VertexID$82", Automatic, Center]}], 
        RGBColor[0.5, 0.5, 0.5], StripOnInput -> False], 
       StyleBox[
        LineBox[{
          DynamicLocation["VertexID$16", Automatic, Center], 
          DynamicLocation["VertexID$90", Automatic, Center]}], 
        RGBColor[0.5, 0.5, 0.5], StripOnInput -> False], 
       StyleBox[
        LineBox[{
          DynamicLocation["VertexID$17", Automatic, Center], 
          DynamicLocation["VertexID$18", Automatic, Center]}], 
        RGBColor[0.5, 0.5, 0.5], StripOnInput -> False], 
       StyleBox[
        LineBox[{
          DynamicLocation["VertexID$17", Automatic, Center], 
          DynamicLocation["VertexID$22", Automatic, Center]}], 
        RGBColor[0.5, 0.5, 0.5], StripOnInput -> False], 
       StyleBox[
        LineBox[{
          DynamicLocation["VertexID$17", Automatic, Center], 
          DynamicLocation["VertexID$23", Automatic, Center]}], 
        RGBColor[0.5, 0.5, 0.5], StripOnInput -> False], 
       StyleBox[
        LineBox[{
          DynamicLocation["VertexID$17", Automatic, Center], 
          DynamicLocation["VertexID$25", Automatic, Center]}], 
        RGBColor[0.5, 0.5, 0.5], StripOnInput -> False], 
       StyleBox[
        LineBox[{
          DynamicLocation["VertexID$17", Automatic, Center], 
          DynamicLocation["VertexID$28", Automatic, Center]}], 
        RGBColor[0.5, 0.5, 0.5], StripOnInput -> False], 
       StyleBox[
        LineBox[{
          DynamicLocation["VertexID$17", Automatic, Center], 
          DynamicLocation["VertexID$29", Automatic, Center]}], 
        RGBColor[0.5, 0.5, 0.5], StripOnInput -> False], 
       StyleBox[
        LineBox[{
          DynamicLocation["VertexID$17", Automatic, Center], 
          DynamicLocation["VertexID$30", Automatic, Center]}], 
        RGBColor[0.5, 0.5, 0.5], StripOnInput -> False], 
       StyleBox[
        LineBox[{
          DynamicLocation["VertexID$17", Automatic, Center], 
          DynamicLocation["VertexID$31", Automatic, Center]}], 
        RGBColor[0.5, 0.5, 0.5], StripOnInput -> False], 
       StyleBox[
        LineBox[{
          DynamicLocation["VertexID$17", Automatic, Center], 
          DynamicLocation["VertexID$34", Automatic, Center]}], 
        RGBColor[0.5, 0.5, 0.5], StripOnInput -> False], 
       StyleBox[
        LineBox[{
          DynamicLocation["VertexID$17", Automatic, Center], 
          DynamicLocation["VertexID$35", Automatic, Center]}], 
        RGBColor[0.5, 0.5, 0.5], StripOnInput -> False], 
       StyleBox[
        LineBox[{
          DynamicLocation["VertexID$17", Automatic, Center], 
          DynamicLocation["VertexID$36", Automatic, Center]}], 
        RGBColor[0.5, 0.5, 0.5], StripOnInput -> False], 
       StyleBox[
        LineBox[{
          DynamicLocation["VertexID$17", Automatic, Center], 
          DynamicLocation["VertexID$37", Automatic, Center]}], 
        RGBColor[0.5, 0.5, 0.5], StripOnInput -> False], 
       StyleBox[
        LineBox[{
          DynamicLocation["VertexID$17", Automatic, Center], 
          DynamicLocation["VertexID$38", Automatic, Center]}], 
        RGBColor[0.5, 0.5, 0.5], StripOnInput -> False], 
       StyleBox[
        LineBox[{
          DynamicLocation["VertexID$17", Automatic, Center], 
          DynamicLocation["VertexID$39", Automatic, Center]}], 
        RGBColor[0.5, 0.5, 0.5], StripOnInput -> False], 
       StyleBox[
        LineBox[{
          DynamicLocation["VertexID$17", Automatic, Center], 
          DynamicLocation["VertexID$41", Automatic, Center]}], 
        RGBColor[0.5, 0.5, 0.5], StripOnInput -> False], 
       StyleBox[
        LineBox[{
          DynamicLocation["VertexID$17", Automatic, Center], 
          DynamicLocation["VertexID$42", Automatic, Center]}], 
        RGBColor[0.5, 0.5, 0.5], StripOnInput -> False], 
       StyleBox[
        LineBox[{
          DynamicLocation["VertexID$17", Automatic, Center], 
          DynamicLocation["VertexID$43", Automatic, Center]}], 
        RGBColor[0.5, 0.5, 0.5], StripOnInput -> False], 
       StyleBox[
        LineBox[{
          DynamicLocation["VertexID$17", Automatic, Center], 
          DynamicLocation["VertexID$47", Automatic, Center]}], 
        RGBColor[0.5, 0.5, 0.5], StripOnInput -> False], 
       StyleBox[
        LineBox[{
          DynamicLocation["VertexID$17", Automatic, Center], 
          DynamicLocation["VertexID$49", Automatic, Center]}], 
        RGBColor[0.5, 0.5, 0.5], StripOnInput -> False], 
       StyleBox[
        LineBox[{
          DynamicLocation["VertexID$17", Automatic, Center], 
          DynamicLocation["VertexID$54", Automatic, Center]}], 
        RGBColor[0.5, 0.5, 0.5], StripOnInput -> False], 
       StyleBox[
        LineBox[{
          DynamicLocation["VertexID$17", Automatic, Center], 
          DynamicLocation["VertexID$55", Automatic, Center]}], 
        RGBColor[0.5, 0.5, 0.5], StripOnInput -> False], 
       StyleBox[
        LineBox[{
          DynamicLocation["VertexID$17", Automatic, Center], 
          DynamicLocation["VertexID$56", Automatic, Center]}], 
        RGBColor[0.5, 0.5, 0.5], StripOnInput -> False], 
       StyleBox[
        LineBox[{
          DynamicLocation["VertexID$17", Automatic, Center], 
          DynamicLocation["VertexID$57", Automatic, Center]}], 
        RGBColor[0.5, 0.5, 0.5], StripOnInput -> False], 
       StyleBox[
        LineBox[{
          DynamicLocation["VertexID$17", Automatic, Center], 
          DynamicLocation["VertexID$59", Automatic, Center]}], 
        RGBColor[0.5, 0.5, 0.5], StripOnInput -> False], 
       StyleBox[
        LineBox[{
          DynamicLocation["VertexID$17", Automatic, Center], 
          DynamicLocation["VertexID$62", Automatic, Center]}], 
        RGBColor[0.5, 0.5, 0.5], StripOnInput -> False], 
       StyleBox[
        LineBox[{
          DynamicLocation["VertexID$17", Automatic, Center], 
          DynamicLocation["VertexID$63", Automatic, Center]}], 
        RGBColor[0.5, 0.5, 0.5], StripOnInput -> False], 
       StyleBox[
        LineBox[{
          DynamicLocation["VertexID$17", Automatic, Center], 
          DynamicLocation["VertexID$64", Automatic, Center]}], 
        RGBColor[0.5, 0.5, 0.5], StripOnInput -> False], 
       StyleBox[
        LineBox[{
          DynamicLocation["VertexID$17", Automatic, Center], 
          DynamicLocation["VertexID$65", Automatic, Center]}], 
        RGBColor[0.5, 0.5, 0.5], StripOnInput -> False], 
       StyleBox[
        LineBox[{
          DynamicLocation["VertexID$17", Automatic, Center], 
          DynamicLocation["VertexID$66", Automatic, Center]}], 
        RGBColor[0.5, 0.5, 0.5], StripOnInput -> False], 
       StyleBox[
        LineBox[{
          DynamicLocation["VertexID$17", Automatic, Center], 
          DynamicLocation["VertexID$70", Automatic, Center]}], 
        RGBColor[0.5, 0.5, 0.5], StripOnInput -> False], 
       StyleBox[
        LineBox[{
          DynamicLocation["VertexID$17", Automatic, Center], 
          DynamicLocation["VertexID$71", Automatic, Center]}], 
        RGBColor[0.5, 0.5, 0.5], StripOnInput -> False], 
       StyleBox[
        LineBox[{
          DynamicLocation["VertexID$17", Automatic, Center], 
          DynamicLocation["VertexID$72", Automatic, Center]}], 
        RGBColor[0.5, 0.5, 0.5], StripOnInput -> False], 
       StyleBox[
        LineBox[{
          DynamicLocation["VertexID$17", Automatic, Center], 
          DynamicLocation["VertexID$76", Automatic, Center]}], 
        RGBColor[0.5, 0.5, 0.5], StripOnInput -> False], 
       StyleBox[
        LineBox[{
          DynamicLocation["VertexID$17", Automatic, Center], 
          DynamicLocation["VertexID$77", Automatic, Center]}], 
        RGBColor[0.5, 0.5, 0.5], StripOnInput -> False], 
       StyleBox[
        LineBox[{
          DynamicLocation["VertexID$17", Automatic, Center], 
          DynamicLocation["VertexID$85", Automatic, Center]}], 
        RGBColor[0.5, 0.5, 0.5], StripOnInput -> False], 
       StyleBox[
        LineBox[{
          DynamicLocation["VertexID$17", Automatic, Center], 
          DynamicLocation["VertexID$86", Automatic, Center]}], 
        RGBColor[0.5, 0.5, 0.5], StripOnInput -> False], 
       StyleBox[
        LineBox[{
          DynamicLocation["VertexID$17", Automatic, Center], 
          DynamicLocation["VertexID$88", Automatic, Center]}], 
        RGBColor[0.5, 0.5, 0.5], StripOnInput -> False], 
       StyleBox[
        LineBox[{
          DynamicLocation["VertexID$17", Automatic, Center], 
          DynamicLocation["VertexID$89", Automatic, Center]}], 
        RGBColor[0.5, 0.5, 0.5], StripOnInput -> False], 
       StyleBox[
        LineBox[{
          DynamicLocation["VertexID$17", Automatic, Center], 
          DynamicLocation["VertexID$90", Automatic, Center]}], 
        RGBColor[0.5, 0.5, 0.5], StripOnInput -> False], 
       StyleBox[
        LineBox[{
          DynamicLocation["VertexID$17", Automatic, Center], 
          DynamicLocation["VertexID$91", Automatic, Center]}], 
        RGBColor[0.5, 0.5, 0.5], StripOnInput -> False], 
       StyleBox[
        LineBox[{
          DynamicLocation["VertexID$17", Automatic, Center], 
          DynamicLocation["VertexID$92", Automatic, Center]}], 
        RGBColor[0.5, 0.5, 0.5], StripOnInput -> False], 
       StyleBox[
        LineBox[{
          DynamicLocation["VertexID$17", Automatic, Center], 
          DynamicLocation["VertexID$93", Automatic, Center]}], 
        RGBColor[0.5, 0.5, 0.5], StripOnInput -> False], 
       StyleBox[
        LineBox[{
          DynamicLocation["VertexID$17", Automatic, Center], 
          DynamicLocation["VertexID$97", Automatic, Center]}], 
        RGBColor[0.5, 0.5, 0.5], StripOnInput -> False], 
       StyleBox[
        LineBox[{
          DynamicLocation["VertexID$17", Automatic, Center], 
          DynamicLocation["VertexID$98", Automatic, Center]}], 
        RGBColor[0.5, 0.5, 0.5], StripOnInput -> False], 
       StyleBox[
        LineBox[{
          DynamicLocation["VertexID$17", Automatic, Center], 
          DynamicLocation["VertexID$100", Automatic, Center]}], 
        RGBColor[0.5, 0.5, 0.5], StripOnInput -> False], 
       StyleBox[
        LineBox[{
          DynamicLocation["VertexID$18", Automatic, Center], 
          DynamicLocation["VertexID$20", Automatic, Center]}], 
        RGBColor[0.5, 0.5, 0.5], StripOnInput -> False], 
       StyleBox[
        LineBox[{
          DynamicLocation["VertexID$18", Automatic, Center], 
          DynamicLocation["VertexID$21", Automatic, Center]}], 
        RGBColor[0.5, 0.5, 0.5], StripOnInput -> False], 
       StyleBox[
        LineBox[{
          DynamicLocation["VertexID$18", Automatic, Center], 
          DynamicLocation["VertexID$22", Automatic, Center]}], 
        RGBColor[0.5, 0.5, 0.5], StripOnInput -> False], 
       StyleBox[
        LineBox[{
          DynamicLocation["VertexID$18", Automatic, Center], 
          DynamicLocation["VertexID$23", Automatic, Center]}], 
        RGBColor[0.5, 0.5, 0.5], StripOnInput -> False], 
       StyleBox[
        LineBox[{
          DynamicLocation["VertexID$18", Automatic, Center], 
          DynamicLocation["VertexID$24", Automatic, Center]}], 
        RGBColor[0.5, 0.5, 0.5], StripOnInput -> False], 
       StyleBox[
        LineBox[{
          DynamicLocation["VertexID$18", Automatic, Center], 
          DynamicLocation["VertexID$25", Automatic, Center]}], 
        RGBColor[0.5, 0.5, 0.5], StripOnInput -> False], 
       StyleBox[
        LineBox[{
          DynamicLocation["VertexID$18", Automatic, Center], 
          DynamicLocation["VertexID$26", Automatic, Center]}], 
        RGBColor[0.5, 0.5, 0.5], StripOnInput -> False], 
       StyleBox[
        LineBox[{
          DynamicLocation["VertexID$18", Automatic, Center], 
          DynamicLocation["VertexID$27", Automatic, Center]}], 
        RGBColor[0.5, 0.5, 0.5], StripOnInput -> False], 
       StyleBox[
        LineBox[{
          DynamicLocation["VertexID$18", Automatic, Center], 
          DynamicLocation["VertexID$28", Automatic, Center]}], 
        RGBColor[0.5, 0.5, 0.5], StripOnInput -> False], 
       StyleBox[
        LineBox[{
          DynamicLocation["VertexID$18", Automatic, Center], 
          DynamicLocation["VertexID$29", Automatic, Center]}], 
        RGBColor[0.5, 0.5, 0.5], StripOnInput -> False], 
       StyleBox[
        LineBox[{
          DynamicLocation["VertexID$18", Automatic, Center], 
          DynamicLocation["VertexID$30", Automatic, Center]}], 
        RGBColor[0.5, 0.5, 0.5], StripOnInput -> False], 
       StyleBox[
        LineBox[{
          DynamicLocation["VertexID$18", Automatic, Center], 
          DynamicLocation["VertexID$32", Automatic, Center]}], 
        RGBColor[0.5, 0.5, 0.5], StripOnInput -> False], 
       StyleBox[
        LineBox[{
          DynamicLocation["VertexID$18", Automatic, Center], 
          DynamicLocation["VertexID$33", Automatic, Center]}], 
        RGBColor[0.5, 0.5, 0.5], StripOnInput -> False], 
       StyleBox[
        LineBox[{
          DynamicLocation["VertexID$18", Automatic, Center], 
          DynamicLocation["VertexID$34", Automatic, Center]}], 
        RGBColor[0.5, 0.5, 0.5], StripOnInput -> False], 
       StyleBox[
        LineBox[{
          DynamicLocation["VertexID$18", Automatic, Center], 
          DynamicLocation["VertexID$35", Automatic, Center]}], 
        RGBColor[0.5, 0.5, 0.5], StripOnInput -> False], 
       StyleBox[
        LineBox[{
          DynamicLocation["VertexID$18", Automatic, Center], 
          DynamicLocation["VertexID$36", Automatic, Center]}], 
        RGBColor[0.5, 0.5, 0.5], StripOnInput -> False], 
       StyleBox[
        LineBox[{
          DynamicLocation["VertexID$18", Automatic, Center], 
          DynamicLocation["VertexID$37", Automatic, Center]}], 
        RGBColor[0.5, 0.5, 0.5], StripOnInput -> False], 
       StyleBox[
        LineBox[{
          DynamicLocation["VertexID$18", Automatic, Center], 
          DynamicLocation["VertexID$38", Automatic, Center]}], 
        RGBColor[0.5, 0.5, 0.5], StripOnInput -> False], 
       StyleBox[
        LineBox[{
          DynamicLocation["VertexID$18", Automatic, Center], 
          DynamicLocation["VertexID$39", Automatic, Center]}], 
        RGBColor[0.5, 0.5, 0.5], StripOnInput -> False], 
       StyleBox[
        LineBox[{
          DynamicLocation["VertexID$18", Automatic, Center], 
          DynamicLocation["VertexID$40", Automatic, Center]}], 
        RGBColor[0.5, 0.5, 0.5], StripOnInput -> False], 
       StyleBox[
        LineBox[{
          DynamicLocation["VertexID$18", Automatic, Center], 
          DynamicLocation["VertexID$41", Automatic, Center]}], 
        RGBColor[0.5, 0.5, 0.5], StripOnInput -> False], 
       StyleBox[
        LineBox[{
          DynamicLocation["VertexID$18", Automatic, Center], 
          DynamicLocation["VertexID$42", Automatic, Center]}], 
        RGBColor[0.5, 0.5, 0.5], StripOnInput -> False], 
       StyleBox[
        LineBox[{
          DynamicLocation["VertexID$18", Automatic, Center], 
          DynamicLocation["VertexID$43", Automatic, Center]}], 
        RGBColor[0.5, 0.5, 0.5], StripOnInput -> False], 
       StyleBox[
        LineBox[{
          DynamicLocation["VertexID$18", Automatic, Center], 
          DynamicLocation["VertexID$45", Automatic, Center]}], 
        RGBColor[0.5, 0.5, 0.5], StripOnInput -> False], 
       StyleBox[
        LineBox[{
          DynamicLocation["VertexID$18", Automatic, Center], 
          DynamicLocation["VertexID$46", Automatic, Center]}], 
        RGBColor[0.5, 0.5, 0.5], StripOnInput -> False], 
       StyleBox[
        LineBox[{
          DynamicLocation["VertexID$18", Automatic, Center], 
          DynamicLocation["VertexID$47", Automatic, Center]}], 
        RGBColor[0.5, 0.5, 0.5], StripOnInput -> False], 
       StyleBox[
        LineBox[{
          DynamicLocation["VertexID$18", Automatic, Center], 
          DynamicLocation["VertexID$50", Automatic, Center]}], 
        RGBColor[0.5, 0.5, 0.5], StripOnInput -> False], 
       StyleBox[
        LineBox[{
          DynamicLocation["VertexID$18", Automatic, Center], 
          DynamicLocation["VertexID$52", Automatic, Center]}], 
        RGBColor[0.5, 0.5, 0.5], StripOnInput -> False], 
       StyleBox[
        LineBox[{
          DynamicLocation["VertexID$18", Automatic, Center], 
          DynamicLocation["VertexID$53", Automatic, Center]}], 
        RGBColor[0.5, 0.5, 0.5], StripOnInput -> False], 
       StyleBox[
        LineBox[{
          DynamicLocation["VertexID$18", Automatic, Center], 
          DynamicLocation["VertexID$55", Automatic, Center]}], 
        RGBColor[0.5, 0.5, 0.5], StripOnInput -> False], 
       StyleBox[
        LineBox[{
          DynamicLocation["VertexID$18", Automatic, Center], 
          DynamicLocation["VertexID$56", Automatic, Center]}], 
        RGBColor[0.5, 0.5, 0.5], StripOnInput -> False], 
       StyleBox[
        LineBox[{
          DynamicLocation["VertexID$18", Automatic, Center], 
          DynamicLocation["VertexID$57", Automatic, Center]}], 
        RGBColor[0.5, 0.5, 0.5], StripOnInput -> False], 
       StyleBox[
        LineBox[{
          DynamicLocation["VertexID$18", Automatic, Center], 
          DynamicLocation["VertexID$58", Automatic, Center]}], 
        RGBColor[0.5, 0.5, 0.5], StripOnInput -> False], 
       StyleBox[
        LineBox[{
          DynamicLocation["VertexID$18", Automatic, Center], 
          DynamicLocation["VertexID$59", Automatic, Center]}], 
        RGBColor[0.5, 0.5, 0.5], StripOnInput -> False], 
       StyleBox[
        LineBox[{
          DynamicLocation["VertexID$18", Automatic, Center], 
          DynamicLocation["VertexID$60", Automatic, Center]}], 
        RGBColor[0.5, 0.5, 0.5], StripOnInput -> False], 
       StyleBox[
        LineBox[{
          DynamicLocation["VertexID$18", Automatic, Center], 
          DynamicLocation["VertexID$62", Automatic, Center]}], 
        RGBColor[0.5, 0.5, 0.5], StripOnInput -> False], 
       StyleBox[
        LineBox[{
          DynamicLocation["VertexID$18", Automatic, Center], 
          DynamicLocation["VertexID$63", Automatic, Center]}], 
        RGBColor[0.5, 0.5, 0.5], StripOnInput -> False], 
       StyleBox[
        LineBox[{
          DynamicLocation["VertexID$18", Automatic, Center], 
          DynamicLocation["VertexID$65", Automatic, Center]}], 
        RGBColor[0.5, 0.5, 0.5], StripOnInput -> False], 
       StyleBox[
        LineBox[{
          DynamicLocation["VertexID$18", Automatic, Center], 
          DynamicLocation["VertexID$66", Automatic, Center]}], 
        RGBColor[0.5, 0.5, 0.5], StripOnInput -> False], 
       StyleBox[
        LineBox[{
          DynamicLocation["VertexID$18", Automatic, Center], 
          DynamicLocation["VertexID$68", Automatic, Center]}], 
        RGBColor[0.5, 0.5, 0.5], StripOnInput -> False], 
       StyleBox[
        LineBox[{
          DynamicLocation["VertexID$18", Automatic, Center], 
          DynamicLocation["VertexID$69", Automatic, Center]}], 
        RGBColor[0.5, 0.5, 0.5], StripOnInput -> False], 
       StyleBox[
        LineBox[{
          DynamicLocation["VertexID$18", Automatic, Center], 
          DynamicLocation["VertexID$70", Automatic, Center]}], 
        RGBColor[0.5, 0.5, 0.5], StripOnInput -> False], 
       StyleBox[
        LineBox[{
          DynamicLocation["VertexID$18", Automatic, Center], 
          DynamicLocation["VertexID$71", Automatic, Center]}], 
        RGBColor[0.5, 0.5, 0.5], StripOnInput -> False], 
       StyleBox[
        LineBox[{
          DynamicLocation["VertexID$18", Automatic, Center], 
          DynamicLocation["VertexID$72", Automatic, Center]}], 
        RGBColor[0.5, 0.5, 0.5], StripOnInput -> False], 
       StyleBox[
        LineBox[{
          DynamicLocation["VertexID$18", Automatic, Center], 
          DynamicLocation["VertexID$74", Automatic, Center]}], 
        RGBColor[0.5, 0.5, 0.5], StripOnInput -> False], 
       StyleBox[
        LineBox[{
          DynamicLocation["VertexID$18", Automatic, Center], 
          DynamicLocation["VertexID$75", Automatic, Center]}], 
        RGBColor[0.5, 0.5, 0.5], StripOnInput -> False], 
       StyleBox[
        LineBox[{
          DynamicLocation["VertexID$18", Automatic, Center], 
          DynamicLocation["VertexID$76", Automatic, Center]}], 
        RGBColor[0.5, 0.5, 0.5], StripOnInput -> False], 
       StyleBox[
        LineBox[{
          DynamicLocation["VertexID$18", Automatic, Center], 
          DynamicLocation["VertexID$77", Automatic, Center]}], 
        RGBColor[0.5, 0.5, 0.5], StripOnInput -> False], 
       StyleBox[
        LineBox[{
          DynamicLocation["VertexID$18", Automatic, Center], 
          DynamicLocation["VertexID$78", Automatic, Center]}], 
        RGBColor[0.5, 0.5, 0.5], StripOnInput -> False], 
       StyleBox[
        LineBox[{
          DynamicLocation["VertexID$18", Automatic, Center], 
          DynamicLocation["VertexID$79", Automatic, Center]}], 
        RGBColor[0.5, 0.5, 0.5], StripOnInput -> False], 
       StyleBox[
        LineBox[{
          DynamicLocation["VertexID$18", Automatic, Center], 
          DynamicLocation["VertexID$80", Automatic, Center]}], 
        RGBColor[0.5, 0.5, 0.5], StripOnInput -> False], 
       StyleBox[
        LineBox[{
          DynamicLocation["VertexID$18", Automatic, Center], 
          DynamicLocation["VertexID$82", Automatic, Center]}], 
        RGBColor[0.5, 0.5, 0.5], StripOnInput -> False], 
       StyleBox[
        LineBox[{
          DynamicLocation["VertexID$18", Automatic, Center], 
          DynamicLocation["VertexID$85", Automatic, Center]}], 
        RGBColor[0.5, 0.5, 0.5], StripOnInput -> False], 
       StyleBox[
        LineBox[{
          DynamicLocation["VertexID$18", Automatic, Center], 
          DynamicLocation["VertexID$86", Automatic, Center]}], 
        RGBColor[0.5, 0.5, 0.5], StripOnInput -> False], 
       StyleBox[
        LineBox[{
          DynamicLocation["VertexID$18", Automatic, Center], 
          DynamicLocation["VertexID$88", Automatic, Center]}], 
        RGBColor[0.5, 0.5, 0.5], StripOnInput -> False], 
       StyleBox[
        LineBox[{
          DynamicLocation["VertexID$18", Automatic, Center], 
          DynamicLocation["VertexID$89", Automatic, Center]}], 
        RGBColor[0.5, 0.5, 0.5], StripOnInput -> False], 
       StyleBox[
        LineBox[{
          DynamicLocation["VertexID$18", Automatic, Center], 
          DynamicLocation["VertexID$90", Automatic, Center]}], 
        RGBColor[0.5, 0.5, 0.5], StripOnInput -> False], 
       StyleBox[
        LineBox[{
          DynamicLocation["VertexID$18", Automatic, Center], 
          DynamicLocation["VertexID$93", Automatic, Center]}], 
        RGBColor[0.5, 0.5, 0.5], StripOnInput -> False], 
       StyleBox[
        LineBox[{
          DynamicLocation["VertexID$18", Automatic, Center], 
          DynamicLocation["VertexID$95", Automatic, Center]}], 
        RGBColor[0.5, 0.5, 0.5], StripOnInput -> False], 
       StyleBox[
        LineBox[{
          DynamicLocation["VertexID$18", Automatic, Center], 
          DynamicLocation["VertexID$97", Automatic, Center]}], 
        RGBColor[0.5, 0.5, 0.5], StripOnInput -> False], 
       StyleBox[
        LineBox[{
          DynamicLocation["VertexID$18", Automatic, Center], 
          DynamicLocation["VertexID$99", Automatic, Center]}], 
        RGBColor[0.5, 0.5, 0.5], StripOnInput -> False], 
       StyleBox[
        LineBox[{
          DynamicLocation["VertexID$18", Automatic, Center], 
          DynamicLocation["VertexID$100", Automatic, Center]}], 
        RGBColor[0.5, 0.5, 0.5], StripOnInput -> False], 
       StyleBox[
        LineBox[{
          DynamicLocation["VertexID$19", Automatic, Center], 
          DynamicLocation["VertexID$20", Automatic, Center]}], 
        RGBColor[0.5, 0.5, 0.5], StripOnInput -> False], 
       StyleBox[
        LineBox[{
          DynamicLocation["VertexID$19", Automatic, Center], 
          DynamicLocation["VertexID$31", Automatic, Center]}], 
        RGBColor[0.5, 0.5, 0.5], StripOnInput -> False], 
       StyleBox[
        LineBox[{
          DynamicLocation["VertexID$19", Automatic, Center], 
          DynamicLocation["VertexID$34", Automatic, Center]}], 
        RGBColor[0.5, 0.5, 0.5], StripOnInput -> False], 
       StyleBox[
        LineBox[{
          DynamicLocation["VertexID$19", Automatic, Center], 
          DynamicLocation["VertexID$40", Automatic, Center]}], 
        RGBColor[0.5, 0.5, 0.5], StripOnInput -> False], 
       StyleBox[
        LineBox[{
          DynamicLocation["VertexID$19", Automatic, Center], 
          DynamicLocation["VertexID$46", Automatic, Center]}], 
        RGBColor[0.5, 0.5, 0.5], StripOnInput -> False], 
       StyleBox[
        LineBox[{
          DynamicLocation["VertexID$19", Automatic, Center], 
          DynamicLocation["VertexID$47", Automatic, Center]}], 
        RGBColor[0.5, 0.5, 0.5], StripOnInput -> False], 
       StyleBox[
        LineBox[{
          DynamicLocation["VertexID$19", Automatic, Center], 
          DynamicLocation["VertexID$50", Automatic, Center]}], 
        RGBColor[0.5, 0.5, 0.5], StripOnInput -> False], 
       StyleBox[
        LineBox[{
          DynamicLocation["VertexID$19", Automatic, Center], 
          DynamicLocation["VertexID$53", Automatic, Center]}], 
        RGBColor[0.5, 0.5, 0.5], StripOnInput -> False], 
       StyleBox[
        LineBox[{
          DynamicLocation["VertexID$19", Automatic, Center], 
          DynamicLocation["VertexID$57", Automatic, Center]}], 
        RGBColor[0.5, 0.5, 0.5], StripOnInput -> False], 
       StyleBox[
        LineBox[{
          DynamicLocation["VertexID$19", Automatic, Center], 
          DynamicLocation["VertexID$61", Automatic, Center]}], 
        RGBColor[0.5, 0.5, 0.5], StripOnInput -> False], 
       StyleBox[
        LineBox[{
          DynamicLocation["VertexID$19", Automatic, Center], 
          DynamicLocation["VertexID$66", Automatic, Center]}], 
        RGBColor[0.5, 0.5, 0.5], StripOnInput -> False], 
       StyleBox[
        LineBox[{
          DynamicLocation["VertexID$19", Automatic, Center], 
          DynamicLocation["VertexID$68", Automatic, Center]}], 
        RGBColor[0.5, 0.5, 0.5], StripOnInput -> False], 
       StyleBox[
        LineBox[{
          DynamicLocation["VertexID$19", Automatic, Center], 
          DynamicLocation["VertexID$77", Automatic, Center]}], 
        RGBColor[0.5, 0.5, 0.5], StripOnInput -> False], 
       StyleBox[
        LineBox[{
          DynamicLocation["VertexID$19", Automatic, Center], 
          DynamicLocation["VertexID$85", Automatic, Center]}], 
        RGBColor[0.5, 0.5, 0.5], StripOnInput -> False], 
       StyleBox[
        LineBox[{
          DynamicLocation["VertexID$19", Automatic, Center], 
          DynamicLocation["VertexID$91", Automatic, Center]}], 
        RGBColor[0.5, 0.5, 0.5], StripOnInput -> False], 
       StyleBox[
        LineBox[{
          DynamicLocation["VertexID$19", Automatic, Center], 
          DynamicLocation["VertexID$93", Automatic, Center]}], 
        RGBColor[0.5, 0.5, 0.5], StripOnInput -> False], 
       StyleBox[
        LineBox[{
          DynamicLocation["VertexID$19", Automatic, Center], 
          DynamicLocation["VertexID$98", Automatic, Center]}], 
        RGBColor[0.5, 0.5, 0.5], StripOnInput -> False], 
       StyleBox[
        LineBox[{
          DynamicLocation["VertexID$19", Automatic, Center], 
          DynamicLocation["VertexID$99", Automatic, Center]}], 
        RGBColor[0.5, 0.5, 0.5], StripOnInput -> False], 
       StyleBox[
        LineBox[{
          DynamicLocation["VertexID$20", Automatic, Center], 
          DynamicLocation["VertexID$21", Automatic, Center]}], 
        RGBColor[0.5, 0.5, 0.5], StripOnInput -> False], 
       StyleBox[
        LineBox[{
          DynamicLocation["VertexID$20", Automatic, Center], 
          DynamicLocation["VertexID$23", Automatic, Center]}], 
        RGBColor[0.5, 0.5, 0.5], StripOnInput -> False], 
       StyleBox[
        LineBox[{
          DynamicLocation["VertexID$20", Automatic, Center], 
          DynamicLocation["VertexID$25", Automatic, Center]}], 
        RGBColor[0.5, 0.5, 0.5], StripOnInput -> False], 
       StyleBox[
        LineBox[{
          DynamicLocation["VertexID$20", Automatic, Center], 
          DynamicLocation["VertexID$26", Automatic, Center]}], 
        RGBColor[0.5, 0.5, 0.5], StripOnInput -> False], 
       StyleBox[
        LineBox[{
          DynamicLocation["VertexID$20", Automatic, Center], 
          DynamicLocation["VertexID$27", Automatic, Center]}], 
        RGBColor[0.5, 0.5, 0.5], StripOnInput -> False], 
       StyleBox[
        LineBox[{
          DynamicLocation["VertexID$20", Automatic, Center], 
          DynamicLocation["VertexID$29", Automatic, Center]}], 
        RGBColor[0.5, 0.5, 0.5], StripOnInput -> False], 
       StyleBox[
        LineBox[{
          DynamicLocation["VertexID$20", Automatic, Center], 
          DynamicLocation["VertexID$31", Automatic, Center]}], 
        RGBColor[0.5, 0.5, 0.5], StripOnInput -> False], 
       StyleBox[
        LineBox[{
          DynamicLocation["VertexID$20", Automatic, Center], 
          DynamicLocation["VertexID$33", Automatic, Center]}], 
        RGBColor[0.5, 0.5, 0.5], StripOnInput -> False], 
       StyleBox[
        LineBox[{
          DynamicLocation["VertexID$20", Automatic, Center], 
          DynamicLocation["VertexID$34", Automatic, Center]}], 
        RGBColor[0.5, 0.5, 0.5], StripOnInput -> False], 
       StyleBox[
        LineBox[{
          DynamicLocation["VertexID$20", Automatic, Center], 
          DynamicLocation["VertexID$35", Automatic, Center]}], 
        RGBColor[0.5, 0.5, 0.5], StripOnInput -> False], 
       StyleBox[
        LineBox[{
          DynamicLocation["VertexID$20", Automatic, Center], 
          DynamicLocation["VertexID$36", Automatic, Center]}], 
        RGBColor[0.5, 0.5, 0.5], StripOnInput -> False], 
       StyleBox[
        LineBox[{
          DynamicLocation["VertexID$20", Automatic, Center], 
          DynamicLocation["VertexID$40", Automatic, Center]}], 
        RGBColor[0.5, 0.5, 0.5], StripOnInput -> False], 
       StyleBox[
        LineBox[{
          DynamicLocation["VertexID$20", Automatic, Center], 
          DynamicLocation["VertexID$43", Automatic, Center]}], 
        RGBColor[0.5, 0.5, 0.5], StripOnInput -> False], 
       StyleBox[
        LineBox[{
          DynamicLocation["VertexID$20", Automatic, Center], 
          DynamicLocation["VertexID$44", Automatic, Center]}], 
        RGBColor[0.5, 0.5, 0.5], StripOnInput -> False], 
       StyleBox[
        LineBox[{
          DynamicLocation["VertexID$20", Automatic, Center], 
          DynamicLocation["VertexID$45", Automatic, Center]}], 
        RGBColor[0.5, 0.5, 0.5], StripOnInput -> False], 
       StyleBox[
        LineBox[{
          DynamicLocation["VertexID$20", Automatic, Center], 
          DynamicLocation["VertexID$49", Automatic, Center]}], 
        RGBColor[0.5, 0.5, 0.5], StripOnInput -> False], 
       StyleBox[
        LineBox[{
          DynamicLocation["VertexID$20", Automatic, Center], 
          DynamicLocation["VertexID$52", Automatic, Center]}], 
        RGBColor[0.5, 0.5, 0.5], StripOnInput -> False], 
       StyleBox[
        LineBox[{
          DynamicLocation["VertexID$20", Automatic, Center], 
          DynamicLocation["VertexID$54", Automatic, Center]}], 
        RGBColor[0.5, 0.5, 0.5], StripOnInput -> False], 
       StyleBox[
        LineBox[{
          DynamicLocation["VertexID$20", Automatic, Center], 
          DynamicLocation["VertexID$55", Automatic, Center]}], 
        RGBColor[0.5, 0.5, 0.5], StripOnInput -> False], 
       StyleBox[
        LineBox[{
          DynamicLocation["VertexID$20", Automatic, Center], 
          DynamicLocation["VertexID$56", Automatic, Center]}], 
        RGBColor[0.5, 0.5, 0.5], StripOnInput -> False], 
       StyleBox[
        LineBox[{
          DynamicLocation["VertexID$20", Automatic, Center], 
          DynamicLocation["VertexID$58", Automatic, Center]}], 
        RGBColor[0.5, 0.5, 0.5], StripOnInput -> False], 
       StyleBox[
        LineBox[{
          DynamicLocation["VertexID$20", Automatic, Center], 
          DynamicLocation["VertexID$64", Automatic, Center]}], 
        RGBColor[0.5, 0.5, 0.5], StripOnInput -> False], 
       StyleBox[
        LineBox[{
          DynamicLocation["VertexID$20", Automatic, Center], 
          DynamicLocation["VertexID$73", Automatic, Center]}], 
        RGBColor[0.5, 0.5, 0.5], StripOnInput -> False], 
       StyleBox[
        LineBox[{
          DynamicLocation["VertexID$20", Automatic, Center], 
          DynamicLocation["VertexID$76", Automatic, Center]}], 
        RGBColor[0.5, 0.5, 0.5], StripOnInput -> False], 
       StyleBox[
        LineBox[{
          DynamicLocation["VertexID$20", Automatic, Center], 
          DynamicLocation["VertexID$77", Automatic, Center]}], 
        RGBColor[0.5, 0.5, 0.5], StripOnInput -> False], 
       StyleBox[
        LineBox[{
          DynamicLocation["VertexID$20", Automatic, Center], 
          DynamicLocation["VertexID$78", Automatic, Center]}], 
        RGBColor[0.5, 0.5, 0.5], StripOnInput -> False], 
       StyleBox[
        LineBox[{
          DynamicLocation["VertexID$20", Automatic, Center], 
          DynamicLocation["VertexID$80", Automatic, Center]}], 
        RGBColor[0.5, 0.5, 0.5], StripOnInput -> False], 
       StyleBox[
        LineBox[{
          DynamicLocation["VertexID$20", Automatic, Center], 
          DynamicLocation["VertexID$81", Automatic, Center]}], 
        RGBColor[0.5, 0.5, 0.5], StripOnInput -> False], 
       StyleBox[
        LineBox[{
          DynamicLocation["VertexID$20", Automatic, Center], 
          DynamicLocation["VertexID$83", Automatic, Center]}], 
        RGBColor[0.5, 0.5, 0.5], StripOnInput -> False], 
       StyleBox[
        LineBox[{
          DynamicLocation["VertexID$20", Automatic, Center], 
          DynamicLocation["VertexID$85", Automatic, Center]}], 
        RGBColor[0.5, 0.5, 0.5], StripOnInput -> False], 
       StyleBox[
        LineBox[{
          DynamicLocation["VertexID$20", Automatic, Center], 
          DynamicLocation["VertexID$86", Automatic, Center]}], 
        RGBColor[0.5, 0.5, 0.5], StripOnInput -> False], 
       StyleBox[
        LineBox[{
          DynamicLocation["VertexID$20", Automatic, Center], 
          DynamicLocation["VertexID$89", Automatic, Center]}], 
        RGBColor[0.5, 0.5, 0.5], StripOnInput -> False], 
       StyleBox[
        LineBox[{
          DynamicLocation["VertexID$20", Automatic, Center], 
          DynamicLocation["VertexID$90", Automatic, Center]}], 
        RGBColor[0.5, 0.5, 0.5], StripOnInput -> False], 
       StyleBox[
        LineBox[{
          DynamicLocation["VertexID$20", Automatic, Center], 
          DynamicLocation["VertexID$91", Automatic, Center]}], 
        RGBColor[0.5, 0.5, 0.5], StripOnInput -> False], 
       StyleBox[
        LineBox[{
          DynamicLocation["VertexID$20", Automatic, Center], 
          DynamicLocation["VertexID$95", Automatic, Center]}], 
        RGBColor[0.5, 0.5, 0.5], StripOnInput -> False], 
       StyleBox[
        LineBox[{
          DynamicLocation["VertexID$20", Automatic, Center], 
          DynamicLocation["VertexID$97", Automatic, Center]}], 
        RGBColor[0.5, 0.5, 0.5], StripOnInput -> False], 
       StyleBox[
        LineBox[{
          DynamicLocation["VertexID$20", Automatic, Center], 
          DynamicLocation["VertexID$99", Automatic, Center]}], 
        RGBColor[0.5, 0.5, 0.5], StripOnInput -> False], 
       StyleBox[
        LineBox[{
          DynamicLocation["VertexID$20", Automatic, Center], 
          DynamicLocation["VertexID$100", Automatic, Center]}], 
        RGBColor[0.5, 0.5, 0.5], StripOnInput -> False], 
       StyleBox[
        LineBox[{
          DynamicLocation["VertexID$21", Automatic, Center], 
          DynamicLocation["VertexID$22", Automatic, Center]}], 
        RGBColor[0.5, 0.5, 0.5], StripOnInput -> False], 
       StyleBox[
        LineBox[{
          DynamicLocation["VertexID$21", Automatic, Center], 
          DynamicLocation["VertexID$23", Automatic, Center]}], 
        RGBColor[0.5, 0.5, 0.5], StripOnInput -> False], 
       StyleBox[
        LineBox[{
          DynamicLocation["VertexID$21", Automatic, Center], 
          DynamicLocation["VertexID$24", Automatic, Center]}], 
        RGBColor[0.5, 0.5, 0.5], StripOnInput -> False], 
       StyleBox[
        LineBox[{
          DynamicLocation["VertexID$21", Automatic, Center], 
          DynamicLocation["VertexID$26", Automatic, Center]}], 
        RGBColor[0.5, 0.5, 0.5], StripOnInput -> False], 
       StyleBox[
        LineBox[{
          DynamicLocation["VertexID$21", Automatic, Center], 
          DynamicLocation["VertexID$27", Automatic, Center]}], 
        RGBColor[0.5, 0.5, 0.5], StripOnInput -> False], 
       StyleBox[
        LineBox[{
          DynamicLocation["VertexID$21", Automatic, Center], 
          DynamicLocation["VertexID$28", Automatic, Center]}], 
        RGBColor[0.5, 0.5, 0.5], StripOnInput -> False], 
       StyleBox[
        LineBox[{
          DynamicLocation["VertexID$21", Automatic, Center], 
          DynamicLocation["VertexID$29", Automatic, Center]}], 
        RGBColor[0.5, 0.5, 0.5], StripOnInput -> False], 
       StyleBox[
        LineBox[{
          DynamicLocation["VertexID$21", Automatic, Center], 
          DynamicLocation["VertexID$30", Automatic, Center]}], 
        RGBColor[0.5, 0.5, 0.5], StripOnInput -> False], 
       StyleBox[
        LineBox[{
          DynamicLocation["VertexID$21", Automatic, Center], 
          DynamicLocation["VertexID$32", Automatic, Center]}], 
        RGBColor[0.5, 0.5, 0.5], StripOnInput -> False], 
       StyleBox[
        LineBox[{
          DynamicLocation["VertexID$21", Automatic, Center], 
          DynamicLocation["VertexID$33", Automatic, Center]}], 
        RGBColor[0.5, 0.5, 0.5], StripOnInput -> False], 
       StyleBox[
        LineBox[{
          DynamicLocation["VertexID$21", Automatic, Center], 
          DynamicLocation["VertexID$34", Automatic, Center]}], 
        RGBColor[0.5, 0.5, 0.5], StripOnInput -> False], 
       StyleBox[
        LineBox[{
          DynamicLocation["VertexID$21", Automatic, Center], 
          DynamicLocation["VertexID$35", Automatic, Center]}], 
        RGBColor[0.5, 0.5, 0.5], StripOnInput -> False], 
       StyleBox[
        LineBox[{
          DynamicLocation["VertexID$21", Automatic, Center], 
          DynamicLocation["VertexID$37", Automatic, Center]}], 
        RGBColor[0.5, 0.5, 0.5], StripOnInput -> False], 
       StyleBox[
        LineBox[{
          DynamicLocation["VertexID$21", Automatic, Center], 
          DynamicLocation["VertexID$39", Automatic, Center]}], 
        RGBColor[0.5, 0.5, 0.5], StripOnInput -> False], 
       StyleBox[
        LineBox[{
          DynamicLocation["VertexID$21", Automatic, Center], 
          DynamicLocation["VertexID$40", Automatic, Center]}], 
        RGBColor[0.5, 0.5, 0.5], StripOnInput -> False], 
       StyleBox[
        LineBox[{
          DynamicLocation["VertexID$21", Automatic, Center], 
          DynamicLocation["VertexID$42", Automatic, Center]}], 
        RGBColor[0.5, 0.5, 0.5], StripOnInput -> False], 
       StyleBox[
        LineBox[{
          DynamicLocation["VertexID$21", Automatic, Center], 
          DynamicLocation["VertexID$43", Automatic, Center]}], 
        RGBColor[0.5, 0.5, 0.5], StripOnInput -> False], 
       StyleBox[
        LineBox[{
          DynamicLocation["VertexID$21", Automatic, Center], 
          DynamicLocation["VertexID$45", Automatic, Center]}], 
        RGBColor[0.5, 0.5, 0.5], StripOnInput -> False], 
       StyleBox[
        LineBox[{
          DynamicLocation["VertexID$21", Automatic, Center], 
          DynamicLocation["VertexID$46", Automatic, Center]}], 
        RGBColor[0.5, 0.5, 0.5], StripOnInput -> False], 
       StyleBox[
        LineBox[{
          DynamicLocation["VertexID$21", Automatic, Center], 
          DynamicLocation["VertexID$47", Automatic, Center]}], 
        RGBColor[0.5, 0.5, 0.5], StripOnInput -> False], 
       StyleBox[
        LineBox[{
          DynamicLocation["VertexID$21", Automatic, Center], 
          DynamicLocation["VertexID$49", Automatic, Center]}], 
        RGBColor[0.5, 0.5, 0.5], StripOnInput -> False], 
       StyleBox[
        LineBox[{
          DynamicLocation["VertexID$21", Automatic, Center], 
          DynamicLocation["VertexID$50", Automatic, Center]}], 
        RGBColor[0.5, 0.5, 0.5], StripOnInput -> False], 
       StyleBox[
        LineBox[{
          DynamicLocation["VertexID$21", Automatic, Center], 
          DynamicLocation["VertexID$52", Automatic, Center]}], 
        RGBColor[0.5, 0.5, 0.5], StripOnInput -> False], 
       StyleBox[
        LineBox[{
          DynamicLocation["VertexID$21", Automatic, Center], 
          DynamicLocation["VertexID$57", Automatic, Center]}], 
        RGBColor[0.5, 0.5, 0.5], StripOnInput -> False], 
       StyleBox[
        LineBox[{
          DynamicLocation["VertexID$21", Automatic, Center], 
          DynamicLocation["VertexID$60", Automatic, Center]}], 
        RGBColor[0.5, 0.5, 0.5], StripOnInput -> False], 
       StyleBox[
        LineBox[{
          DynamicLocation["VertexID$21", Automatic, Center], 
          DynamicLocation["VertexID$62", Automatic, Center]}], 
        RGBColor[0.5, 0.5, 0.5], StripOnInput -> False], 
       StyleBox[
        LineBox[{
          DynamicLocation["VertexID$21", Automatic, Center], 
          DynamicLocation["VertexID$64", Automatic, Center]}], 
        RGBColor[0.5, 0.5, 0.5], StripOnInput -> False], 
       StyleBox[
        LineBox[{
          DynamicLocation["VertexID$21", Automatic, Center], 
          DynamicLocation["VertexID$65", Automatic, Center]}], 
        RGBColor[0.5, 0.5, 0.5], StripOnInput -> False], 
       StyleBox[
        LineBox[{
          DynamicLocation["VertexID$21", Automatic, Center], 
          DynamicLocation["VertexID$67", Automatic, Center]}], 
        RGBColor[0.5, 0.5, 0.5], StripOnInput -> False], 
       StyleBox[
        LineBox[{
          DynamicLocation["VertexID$21", Automatic, Center], 
          DynamicLocation["VertexID$68", Automatic, Center]}], 
        RGBColor[0.5, 0.5, 0.5], StripOnInput -> False], 
       StyleBox[
        LineBox[{
          DynamicLocation["VertexID$21", Automatic, Center], 
          DynamicLocation["VertexID$70", Automatic, Center]}], 
        RGBColor[0.5, 0.5, 0.5], StripOnInput -> False], 
       StyleBox[
        LineBox[{
          DynamicLocation["VertexID$21", Automatic, Center], 
          DynamicLocation["VertexID$71", Automatic, Center]}], 
        RGBColor[0.5, 0.5, 0.5], StripOnInput -> False], 
       StyleBox[
        LineBox[{
          DynamicLocation["VertexID$21", Automatic, Center], 
          DynamicLocation["VertexID$72", Automatic, Center]}], 
        RGBColor[0.5, 0.5, 0.5], StripOnInput -> False], 
       StyleBox[
        LineBox[{
          DynamicLocation["VertexID$21", Automatic, Center], 
          DynamicLocation["VertexID$73", Automatic, Center]}], 
        RGBColor[0.5, 0.5, 0.5], StripOnInput -> False], 
       StyleBox[
        LineBox[{
          DynamicLocation["VertexID$21", Automatic, Center], 
          DynamicLocation["VertexID$75", Automatic, Center]}], 
        RGBColor[0.5, 0.5, 0.5], StripOnInput -> False], 
       StyleBox[
        LineBox[{
          DynamicLocation["VertexID$21", Automatic, Center], 
          DynamicLocation["VertexID$78", Automatic, Center]}], 
        RGBColor[0.5, 0.5, 0.5], StripOnInput -> False], 
       StyleBox[
        LineBox[{
          DynamicLocation["VertexID$21", Automatic, Center], 
          DynamicLocation["VertexID$79", Automatic, Center]}], 
        RGBColor[0.5, 0.5, 0.5], StripOnInput -> False], 
       StyleBox[
        LineBox[{
          DynamicLocation["VertexID$21", Automatic, Center], 
          DynamicLocation["VertexID$81", Automatic, Center]}], 
        RGBColor[0.5, 0.5, 0.5], StripOnInput -> False], 
       StyleBox[
        LineBox[{
          DynamicLocation["VertexID$21", Automatic, Center], 
          DynamicLocation["VertexID$82", Automatic, Center]}], 
        RGBColor[0.5, 0.5, 0.5], StripOnInput -> False], 
       StyleBox[
        LineBox[{
          DynamicLocation["VertexID$21", Automatic, Center], 
          DynamicLocation["VertexID$83", Automatic, Center]}], 
        RGBColor[0.5, 0.5, 0.5], StripOnInput -> False], 
       StyleBox[
        LineBox[{
          DynamicLocation["VertexID$21", Automatic, Center], 
          DynamicLocation["VertexID$89", Automatic, Center]}], 
        RGBColor[0.5, 0.5, 0.5], StripOnInput -> False], 
       StyleBox[
        LineBox[{
          DynamicLocation["VertexID$21", Automatic, Center], 
          DynamicLocation["VertexID$91", Automatic, Center]}], 
        RGBColor[0.5, 0.5, 0.5], StripOnInput -> False], 
       StyleBox[
        LineBox[{
          DynamicLocation["VertexID$21", Automatic, Center], 
          DynamicLocation["VertexID$92", Automatic, Center]}], 
        RGBColor[0.5, 0.5, 0.5], StripOnInput -> False], 
       StyleBox[
        LineBox[{
          DynamicLocation["VertexID$21", Automatic, Center], 
          DynamicLocation["VertexID$93", Automatic, Center]}], 
        RGBColor[0.5, 0.5, 0.5], StripOnInput -> False], 
       StyleBox[
        LineBox[{
          DynamicLocation["VertexID$21", Automatic, Center], 
          DynamicLocation["VertexID$94", Automatic, Center]}], 
        RGBColor[0.5, 0.5, 0.5], StripOnInput -> False], 
       StyleBox[
        LineBox[{
          DynamicLocation["VertexID$21", Automatic, Center], 
          DynamicLocation["VertexID$95", Automatic, Center]}], 
        RGBColor[0.5, 0.5, 0.5], StripOnInput -> False], 
       StyleBox[
        LineBox[{
          DynamicLocation["VertexID$21", Automatic, Center], 
          DynamicLocation["VertexID$96", Automatic, Center]}], 
        RGBColor[0.5, 0.5, 0.5], StripOnInput -> False], 
       StyleBox[
        LineBox[{
          DynamicLocation["VertexID$21", Automatic, Center], 
          DynamicLocation["VertexID$97", Automatic, Center]}], 
        RGBColor[0.5, 0.5, 0.5], StripOnInput -> False], 
       StyleBox[
        LineBox[{
          DynamicLocation["VertexID$21", Automatic, Center], 
          DynamicLocation["VertexID$99", Automatic, Center]}], 
        RGBColor[0.5, 0.5, 0.5], StripOnInput -> False], 
       StyleBox[
        LineBox[{
          DynamicLocation["VertexID$21", Automatic, Center], 
          DynamicLocation["VertexID$100", Automatic, Center]}], 
        RGBColor[0.5, 0.5, 0.5], StripOnInput -> False], 
       StyleBox[
        LineBox[{
          DynamicLocation["VertexID$22", Automatic, Center], 
          DynamicLocation["VertexID$23", Automatic, Center]}], 
        RGBColor[0.5, 0.5, 0.5], StripOnInput -> False], 
       StyleBox[
        LineBox[{
          DynamicLocation["VertexID$22", Automatic, Center], 
          DynamicLocation["VertexID$25", Automatic, Center]}], 
        RGBColor[0.5, 0.5, 0.5], StripOnInput -> False], 
       StyleBox[
        LineBox[{
          DynamicLocation["VertexID$22", Automatic, Center], 
          DynamicLocation["VertexID$26", Automatic, Center]}], 
        RGBColor[0.5, 0.5, 0.5], StripOnInput -> False], 
       StyleBox[
        LineBox[{
          DynamicLocation["VertexID$22", Automatic, Center], 
          DynamicLocation["VertexID$27", Automatic, Center]}], 
        RGBColor[0.5, 0.5, 0.5], StripOnInput -> False], 
       StyleBox[
        LineBox[{
          DynamicLocation["VertexID$22", Automatic, Center], 
          DynamicLocation["VertexID$28", Automatic, Center]}], 
        RGBColor[0.5, 0.5, 0.5], StripOnInput -> False], 
       StyleBox[
        LineBox[{
          DynamicLocation["VertexID$22", Automatic, Center], 
          DynamicLocation["VertexID$29", Automatic, Center]}], 
        RGBColor[0.5, 0.5, 0.5], StripOnInput -> False], 
       StyleBox[
        LineBox[{
          DynamicLocation["VertexID$22", Automatic, Center], 
          DynamicLocation["VertexID$30", Automatic, Center]}], 
        RGBColor[0.5, 0.5, 0.5], StripOnInput -> False], 
       StyleBox[
        LineBox[{
          DynamicLocation["VertexID$22", Automatic, Center], 
          DynamicLocation["VertexID$32", Automatic, Center]}], 
        RGBColor[0.5, 0.5, 0.5], StripOnInput -> False], 
       StyleBox[
        LineBox[{
          DynamicLocation["VertexID$22", Automatic, Center], 
          DynamicLocation["VertexID$33", Automatic, Center]}], 
        RGBColor[0.5, 0.5, 0.5], StripOnInput -> False], 
       StyleBox[
        LineBox[{
          DynamicLocation["VertexID$22", Automatic, Center], 
          DynamicLocation["VertexID$37", Automatic, Center]}], 
        RGBColor[0.5, 0.5, 0.5], StripOnInput -> False], 
       StyleBox[
        LineBox[{
          DynamicLocation["VertexID$22", Automatic, Center], 
          DynamicLocation["VertexID$39", Automatic, Center]}], 
        RGBColor[0.5, 0.5, 0.5], StripOnInput -> False], 
       StyleBox[
        LineBox[{
          DynamicLocation["VertexID$22", Automatic, Center], 
          DynamicLocation["VertexID$40", Automatic, Center]}], 
        RGBColor[0.5, 0.5, 0.5], StripOnInput -> False], 
       StyleBox[
        LineBox[{
          DynamicLocation["VertexID$22", Automatic, Center], 
          DynamicLocation["VertexID$42", Automatic, Center]}], 
        RGBColor[0.5, 0.5, 0.5], StripOnInput -> False], 
       StyleBox[
        LineBox[{
          DynamicLocation["VertexID$22", Automatic, Center], 
          DynamicLocation["VertexID$43", Automatic, Center]}], 
        RGBColor[0.5, 0.5, 0.5], StripOnInput -> False], 
       StyleBox[
        LineBox[{
          DynamicLocation["VertexID$22", Automatic, Center], 
          DynamicLocation["VertexID$46", Automatic, Center]}], 
        RGBColor[0.5, 0.5, 0.5], StripOnInput -> False], 
       StyleBox[
        LineBox[{
          DynamicLocation["VertexID$22", Automatic, Center], 
          DynamicLocation["VertexID$47", Automatic, Center]}], 
        RGBColor[0.5, 0.5, 0.5], StripOnInput -> False], 
       StyleBox[
        LineBox[{
          DynamicLocation["VertexID$22", Automatic, Center], 
          DynamicLocation["VertexID$49", Automatic, Center]}], 
        RGBColor[0.5, 0.5, 0.5], StripOnInput -> False], 
       StyleBox[
        LineBox[{
          DynamicLocation["VertexID$22", Automatic, Center], 
          DynamicLocation["VertexID$50", Automatic, Center]}], 
        RGBColor[0.5, 0.5, 0.5], StripOnInput -> False], 
       StyleBox[
        LineBox[{
          DynamicLocation["VertexID$22", Automatic, Center], 
          DynamicLocation["VertexID$51", Automatic, Center]}], 
        RGBColor[0.5, 0.5, 0.5], StripOnInput -> False], 
       StyleBox[
        LineBox[{
          DynamicLocation["VertexID$22", Automatic, Center], 
          DynamicLocation["VertexID$52", Automatic, Center]}], 
        RGBColor[0.5, 0.5, 0.5], StripOnInput -> False], 
       StyleBox[
        LineBox[{
          DynamicLocation["VertexID$22", Automatic, Center], 
          DynamicLocation["VertexID$53", Automatic, Center]}], 
        RGBColor[0.5, 0.5, 0.5], StripOnInput -> False], 
       StyleBox[
        LineBox[{
          DynamicLocation["VertexID$22", Automatic, Center], 
          DynamicLocation["VertexID$54", Automatic, Center]}], 
        RGBColor[0.5, 0.5, 0.5], StripOnInput -> False], 
       StyleBox[
        LineBox[{
          DynamicLocation["VertexID$22", Automatic, Center], 
          DynamicLocation["VertexID$55", Automatic, Center]}], 
        RGBColor[0.5, 0.5, 0.5], StripOnInput -> False], 
       StyleBox[
        LineBox[{
          DynamicLocation["VertexID$22", Automatic, Center], 
          DynamicLocation["VertexID$56", Automatic, Center]}], 
        RGBColor[0.5, 0.5, 0.5], StripOnInput -> False], 
       StyleBox[
        LineBox[{
          DynamicLocation["VertexID$22", Automatic, Center], 
          DynamicLocation["VertexID$57", Automatic, Center]}], 
        RGBColor[0.5, 0.5, 0.5], StripOnInput -> False], 
       StyleBox[
        LineBox[{
          DynamicLocation["VertexID$22", Automatic, Center], 
          DynamicLocation["VertexID$61", Automatic, Center]}], 
        RGBColor[0.5, 0.5, 0.5], StripOnInput -> False], 
       StyleBox[
        LineBox[{
          DynamicLocation["VertexID$22", Automatic, Center], 
          DynamicLocation["VertexID$62", Automatic, Center]}], 
        RGBColor[0.5, 0.5, 0.5], StripOnInput -> False], 
       StyleBox[
        LineBox[{
          DynamicLocation["VertexID$22", Automatic, Center], 
          DynamicLocation["VertexID$63", Automatic, Center]}], 
        RGBColor[0.5, 0.5, 0.5], StripOnInput -> False], 
       StyleBox[
        LineBox[{
          DynamicLocation["VertexID$22", Automatic, Center], 
          DynamicLocation["VertexID$64", Automatic, Center]}], 
        RGBColor[0.5, 0.5, 0.5], StripOnInput -> False], 
       StyleBox[
        LineBox[{
          DynamicLocation["VertexID$22", Automatic, Center], 
          DynamicLocation["VertexID$65", Automatic, Center]}], 
        RGBColor[0.5, 0.5, 0.5], StripOnInput -> False], 
       StyleBox[
        LineBox[{
          DynamicLocation["VertexID$22", Automatic, Center], 
          DynamicLocation["VertexID$66", Automatic, Center]}], 
        RGBColor[0.5, 0.5, 0.5], StripOnInput -> False], 
       StyleBox[
        LineBox[{
          DynamicLocation["VertexID$22", Automatic, Center], 
          DynamicLocation["VertexID$67", Automatic, Center]}], 
        RGBColor[0.5, 0.5, 0.5], StripOnInput -> False], 
       StyleBox[
        LineBox[{
          DynamicLocation["VertexID$22", Automatic, Center], 
          DynamicLocation["VertexID$68", Automatic, Center]}], 
        RGBColor[0.5, 0.5, 0.5], StripOnInput -> False], 
       StyleBox[
        LineBox[{
          DynamicLocation["VertexID$22", Automatic, Center], 
          DynamicLocation["VertexID$69", Automatic, Center]}], 
        RGBColor[0.5, 0.5, 0.5], StripOnInput -> False], 
       StyleBox[
        LineBox[{
          DynamicLocation["VertexID$22", Automatic, Center], 
          DynamicLocation["VertexID$70", Automatic, Center]}], 
        RGBColor[0.5, 0.5, 0.5], StripOnInput -> False], 
       StyleBox[
        LineBox[{
          DynamicLocation["VertexID$22", Automatic, Center], 
          DynamicLocation["VertexID$71", Automatic, Center]}], 
        RGBColor[0.5, 0.5, 0.5], StripOnInput -> False], 
       StyleBox[
        LineBox[{
          DynamicLocation["VertexID$22", Automatic, Center], 
          DynamicLocation["VertexID$72", Automatic, Center]}], 
        RGBColor[0.5, 0.5, 0.5], StripOnInput -> False], 
       StyleBox[
        LineBox[{
          DynamicLocation["VertexID$22", Automatic, Center], 
          DynamicLocation["VertexID$76", Automatic, Center]}], 
        RGBColor[0.5, 0.5, 0.5], StripOnInput -> False], 
       StyleBox[
        LineBox[{
          DynamicLocation["VertexID$22", Automatic, Center], 
          DynamicLocation["VertexID$77", Automatic, Center]}], 
        RGBColor[0.5, 0.5, 0.5], StripOnInput -> False], 
       StyleBox[
        LineBox[{
          DynamicLocation["VertexID$22", Automatic, Center], 
          DynamicLocation["VertexID$80", Automatic, Center]}], 
        RGBColor[0.5, 0.5, 0.5], StripOnInput -> False], 
       StyleBox[
        LineBox[{
          DynamicLocation["VertexID$22", Automatic, Center], 
          DynamicLocation["VertexID$85", Automatic, Center]}], 
        RGBColor[0.5, 0.5, 0.5], StripOnInput -> False], 
       StyleBox[
        LineBox[{
          DynamicLocation["VertexID$22", Automatic, Center], 
          DynamicLocation["VertexID$86", Automatic, Center]}], 
        RGBColor[0.5, 0.5, 0.5], StripOnInput -> False], 
       StyleBox[
        LineBox[{
          DynamicLocation["VertexID$22", Automatic, Center], 
          DynamicLocation["VertexID$87", Automatic, Center]}], 
        RGBColor[0.5, 0.5, 0.5], StripOnInput -> False], 
       StyleBox[
        LineBox[{
          DynamicLocation["VertexID$22", Automatic, Center], 
          DynamicLocation["VertexID$88", Automatic, Center]}], 
        RGBColor[0.5, 0.5, 0.5], StripOnInput -> False], 
       StyleBox[
        LineBox[{
          DynamicLocation["VertexID$22", Automatic, Center], 
          DynamicLocation["VertexID$89", Automatic, Center]}], 
        RGBColor[0.5, 0.5, 0.5], StripOnInput -> False], 
       StyleBox[
        LineBox[{
          DynamicLocation["VertexID$22", Automatic, Center], 
          DynamicLocation["VertexID$90", Automatic, Center]}], 
        RGBColor[0.5, 0.5, 0.5], StripOnInput -> False], 
       StyleBox[
        LineBox[{
          DynamicLocation["VertexID$22", Automatic, Center], 
          DynamicLocation["VertexID$92", Automatic, Center]}], 
        RGBColor[0.5, 0.5, 0.5], StripOnInput -> False], 
       StyleBox[
        LineBox[{
          DynamicLocation["VertexID$22", Automatic, Center], 
          DynamicLocation["VertexID$94", Automatic, Center]}], 
        RGBColor[0.5, 0.5, 0.5], StripOnInput -> False], 
       StyleBox[
        LineBox[{
          DynamicLocation["VertexID$22", Automatic, Center], 
          DynamicLocation["VertexID$97", Automatic, Center]}], 
        RGBColor[0.5, 0.5, 0.5], StripOnInput -> False], 
       StyleBox[
        LineBox[{
          DynamicLocation["VertexID$22", Automatic, Center], 
          DynamicLocation["VertexID$99", Automatic, Center]}], 
        RGBColor[0.5, 0.5, 0.5], StripOnInput -> False], 
       StyleBox[
        LineBox[{
          DynamicLocation["VertexID$23", Automatic, Center], 
          DynamicLocation["VertexID$24", Automatic, Center]}], 
        RGBColor[0.5, 0.5, 0.5], StripOnInput -> False], 
       StyleBox[
        LineBox[{
          DynamicLocation["VertexID$23", Automatic, Center], 
          DynamicLocation["VertexID$25", Automatic, Center]}], 
        RGBColor[0.5, 0.5, 0.5], StripOnInput -> False], 
       StyleBox[
        LineBox[{
          DynamicLocation["VertexID$23", Automatic, Center], 
          DynamicLocation["VertexID$26", Automatic, Center]}], 
        RGBColor[0.5, 0.5, 0.5], StripOnInput -> False], 
       StyleBox[
        LineBox[{
          DynamicLocation["VertexID$23", Automatic, Center], 
          DynamicLocation["VertexID$27", Automatic, Center]}], 
        RGBColor[0.5, 0.5, 0.5], StripOnInput -> False], 
       StyleBox[
        LineBox[{
          DynamicLocation["VertexID$23", Automatic, Center], 
          DynamicLocation["VertexID$29", Automatic, Center]}], 
        RGBColor[0.5, 0.5, 0.5], StripOnInput -> False], 
       StyleBox[
        LineBox[{
          DynamicLocation["VertexID$23", Automatic, Center], 
          DynamicLocation["VertexID$30", Automatic, Center]}], 
        RGBColor[0.5, 0.5, 0.5], StripOnInput -> False], 
       StyleBox[
        LineBox[{
          DynamicLocation["VertexID$23", Automatic, Center], 
          DynamicLocation["VertexID$32", Automatic, Center]}], 
        RGBColor[0.5, 0.5, 0.5], StripOnInput -> False], 
       StyleBox[
        LineBox[{
          DynamicLocation["VertexID$23", Automatic, Center], 
          DynamicLocation["VertexID$33", Automatic, Center]}], 
        RGBColor[0.5, 0.5, 0.5], StripOnInput -> False], 
       StyleBox[
        LineBox[{
          DynamicLocation["VertexID$23", Automatic, Center], 
          DynamicLocation["VertexID$35", Automatic, Center]}], 
        RGBColor[0.5, 0.5, 0.5], StripOnInput -> False], 
       StyleBox[
        LineBox[{
          DynamicLocation["VertexID$23", Automatic, Center], 
          DynamicLocation["VertexID$36", Automatic, Center]}], 
        RGBColor[0.5, 0.5, 0.5], StripOnInput -> False], 
       StyleBox[
        LineBox[{
          DynamicLocation["VertexID$23", Automatic, Center], 
          DynamicLocation["VertexID$37", Automatic, Center]}], 
        RGBColor[0.5, 0.5, 0.5], StripOnInput -> False], 
       StyleBox[
        LineBox[{
          DynamicLocation["VertexID$23", Automatic, Center], 
          DynamicLocation["VertexID$38", Automatic, Center]}], 
        RGBColor[0.5, 0.5, 0.5], StripOnInput -> False], 
       StyleBox[
        LineBox[{
          DynamicLocation["VertexID$23", Automatic, Center], 
          DynamicLocation["VertexID$39", Automatic, Center]}], 
        RGBColor[0.5, 0.5, 0.5], StripOnInput -> False], 
       StyleBox[
        LineBox[{
          DynamicLocation["VertexID$23", Automatic, Center], 
          DynamicLocation["VertexID$40", Automatic, Center]}], 
        RGBColor[0.5, 0.5, 0.5], StripOnInput -> False], 
       StyleBox[
        LineBox[{
          DynamicLocation["VertexID$23", Automatic, Center], 
          DynamicLocation["VertexID$41", Automatic, Center]}], 
        RGBColor[0.5, 0.5, 0.5], StripOnInput -> False], 
       StyleBox[
        LineBox[{
          DynamicLocation["VertexID$23", Automatic, Center], 
          DynamicLocation["VertexID$42", Automatic, Center]}], 
        RGBColor[0.5, 0.5, 0.5], StripOnInput -> False], 
       StyleBox[
        LineBox[{
          DynamicLocation["VertexID$23", Automatic, Center], 
          DynamicLocation["VertexID$43", Automatic, Center]}], 
        RGBColor[0.5, 0.5, 0.5], StripOnInput -> False], 
       StyleBox[
        LineBox[{
          DynamicLocation["VertexID$23", Automatic, Center], 
          DynamicLocation["VertexID$44", Automatic, Center]}], 
        RGBColor[0.5, 0.5, 0.5], StripOnInput -> False], 
       StyleBox[
        LineBox[{
          DynamicLocation["VertexID$23", Automatic, Center], 
          DynamicLocation["VertexID$45", Automatic, Center]}], 
        RGBColor[0.5, 0.5, 0.5], StripOnInput -> False], 
       StyleBox[
        LineBox[{
          DynamicLocation["VertexID$23", Automatic, Center], 
          DynamicLocation["VertexID$46", Automatic, Center]}], 
        RGBColor[0.5, 0.5, 0.5], StripOnInput -> False], 
       StyleBox[
        LineBox[{
          DynamicLocation["VertexID$23", Automatic, Center], 
          DynamicLocation["VertexID$47", Automatic, Center]}], 
        RGBColor[0.5, 0.5, 0.5], StripOnInput -> False], 
       StyleBox[
        LineBox[{
          DynamicLocation["VertexID$23", Automatic, Center], 
          DynamicLocation["VertexID$49", Automatic, Center]}], 
        RGBColor[0.5, 0.5, 0.5], StripOnInput -> False], 
       StyleBox[
        LineBox[{
          DynamicLocation["VertexID$23", Automatic, Center], 
          DynamicLocation["VertexID$50", Automatic, Center]}], 
        RGBColor[0.5, 0.5, 0.5], StripOnInput -> False], 
       StyleBox[
        LineBox[{
          DynamicLocation["VertexID$23", Automatic, Center], 
          DynamicLocation["VertexID$51", Automatic, Center]}], 
        RGBColor[0.5, 0.5, 0.5], StripOnInput -> False], 
       StyleBox[
        LineBox[{
          DynamicLocation["VertexID$23", Automatic, Center], 
          DynamicLocation["VertexID$52", Automatic, Center]}], 
        RGBColor[0.5, 0.5, 0.5], StripOnInput -> False], 
       StyleBox[
        LineBox[{
          DynamicLocation["VertexID$23", Automatic, Center], 
          DynamicLocation["VertexID$53", Automatic, Center]}], 
        RGBColor[0.5, 0.5, 0.5], StripOnInput -> False], 
       StyleBox[
        LineBox[{
          DynamicLocation["VertexID$23", Automatic, Center], 
          DynamicLocation["VertexID$54", Automatic, Center]}], 
        RGBColor[0.5, 0.5, 0.5], StripOnInput -> False], 
       StyleBox[
        LineBox[{
          DynamicLocation["VertexID$23", Automatic, Center], 
          DynamicLocation["VertexID$57", Automatic, Center]}], 
        RGBColor[0.5, 0.5, 0.5], StripOnInput -> False], 
       StyleBox[
        LineBox[{
          DynamicLocation["VertexID$23", Automatic, Center], 
          DynamicLocation["VertexID$59", Automatic, Center]}], 
        RGBColor[0.5, 0.5, 0.5], StripOnInput -> False], 
       StyleBox[
        LineBox[{
          DynamicLocation["VertexID$23", Automatic, Center], 
          DynamicLocation["VertexID$62", Automatic, Center]}], 
        RGBColor[0.5, 0.5, 0.5], StripOnInput -> False], 
       StyleBox[
        LineBox[{
          DynamicLocation["VertexID$23", Automatic, Center], 
          DynamicLocation["VertexID$64", Automatic, Center]}], 
        RGBColor[0.5, 0.5, 0.5], StripOnInput -> False], 
       StyleBox[
        LineBox[{
          DynamicLocation["VertexID$23", Automatic, Center], 
          DynamicLocation["VertexID$65", Automatic, Center]}], 
        RGBColor[0.5, 0.5, 0.5], StripOnInput -> False], 
       StyleBox[
        LineBox[{
          DynamicLocation["VertexID$23", Automatic, Center], 
          DynamicLocation["VertexID$66", Automatic, Center]}], 
        RGBColor[0.5, 0.5, 0.5], StripOnInput -> False], 
       StyleBox[
        LineBox[{
          DynamicLocation["VertexID$23", Automatic, Center], 
          DynamicLocation["VertexID$67", Automatic, Center]}], 
        RGBColor[0.5, 0.5, 0.5], StripOnInput -> False], 
       StyleBox[
        LineBox[{
          DynamicLocation["VertexID$23", Automatic, Center], 
          DynamicLocation["VertexID$68", Automatic, Center]}], 
        RGBColor[0.5, 0.5, 0.5], StripOnInput -> False], 
       StyleBox[
        LineBox[{
          DynamicLocation["VertexID$23", Automatic, Center], 
          DynamicLocation["VertexID$69", Automatic, Center]}], 
        RGBColor[0.5, 0.5, 0.5], StripOnInput -> False], 
       StyleBox[
        LineBox[{
          DynamicLocation["VertexID$23", Automatic, Center], 
          DynamicLocation["VertexID$72", Automatic, Center]}], 
        RGBColor[0.5, 0.5, 0.5], StripOnInput -> False], 
       StyleBox[
        LineBox[{
          DynamicLocation["VertexID$23", Automatic, Center], 
          DynamicLocation["VertexID$74", Automatic, Center]}], 
        RGBColor[0.5, 0.5, 0.5], StripOnInput -> False], 
       StyleBox[
        LineBox[{
          DynamicLocation["VertexID$23", Automatic, Center], 
          DynamicLocation["VertexID$75", Automatic, Center]}], 
        RGBColor[0.5, 0.5, 0.5], StripOnInput -> False], 
       StyleBox[
        LineBox[{
          DynamicLocation["VertexID$23", Automatic, Center], 
          DynamicLocation["VertexID$76", Automatic, Center]}], 
        RGBColor[0.5, 0.5, 0.5], StripOnInput -> False], 
       StyleBox[
        LineBox[{
          DynamicLocation["VertexID$23", Automatic, Center], 
          DynamicLocation["VertexID$77", Automatic, Center]}], 
        RGBColor[0.5, 0.5, 0.5], StripOnInput -> False], 
       StyleBox[
        LineBox[{
          DynamicLocation["VertexID$23", Automatic, Center], 
          DynamicLocation["VertexID$78", Automatic, Center]}], 
        RGBColor[0.5, 0.5, 0.5], StripOnInput -> False], 
       StyleBox[
        LineBox[{
          DynamicLocation["VertexID$23", Automatic, Center], 
          DynamicLocation["VertexID$79", Automatic, Center]}], 
        RGBColor[0.5, 0.5, 0.5], StripOnInput -> False], 
       StyleBox[
        LineBox[{
          DynamicLocation["VertexID$23", Automatic, Center], 
          DynamicLocation["VertexID$80", Automatic, Center]}], 
        RGBColor[0.5, 0.5, 0.5], StripOnInput -> False], 
       StyleBox[
        LineBox[{
          DynamicLocation["VertexID$23", Automatic, Center], 
          DynamicLocation["VertexID$81", Automatic, Center]}], 
        RGBColor[0.5, 0.5, 0.5], StripOnInput -> False], 
       StyleBox[
        LineBox[{
          DynamicLocation["VertexID$23", Automatic, Center], 
          DynamicLocation["VertexID$82", Automatic, Center]}], 
        RGBColor[0.5, 0.5, 0.5], StripOnInput -> False], 
       StyleBox[
        LineBox[{
          DynamicLocation["VertexID$23", Automatic, Center], 
          DynamicLocation["VertexID$83", Automatic, Center]}], 
        RGBColor[0.5, 0.5, 0.5], StripOnInput -> False], 
       StyleBox[
        LineBox[{
          DynamicLocation["VertexID$23", Automatic, Center], 
          DynamicLocation["VertexID$84", Automatic, Center]}], 
        RGBColor[0.5, 0.5, 0.5], StripOnInput -> False], 
       StyleBox[
        LineBox[{
          DynamicLocation["VertexID$23", Automatic, Center], 
          DynamicLocation["VertexID$85", Automatic, Center]}], 
        RGBColor[0.5, 0.5, 0.5], StripOnInput -> False], 
       StyleBox[
        LineBox[{
          DynamicLocation["VertexID$23", Automatic, Center], 
          DynamicLocation["VertexID$88", Automatic, Center]}], 
        RGBColor[0.5, 0.5, 0.5], StripOnInput -> False], 
       StyleBox[
        LineBox[{
          DynamicLocation["VertexID$23", Automatic, Center], 
          DynamicLocation["VertexID$89", Automatic, Center]}], 
        RGBColor[0.5, 0.5, 0.5], StripOnInput -> False], 
       StyleBox[
        LineBox[{
          DynamicLocation["VertexID$23", Automatic, Center], 
          DynamicLocation["VertexID$90", Automatic, Center]}], 
        RGBColor[0.5, 0.5, 0.5], StripOnInput -> False], 
       StyleBox[
        LineBox[{
          DynamicLocation["VertexID$23", Automatic, Center], 
          DynamicLocation["VertexID$93", Automatic, Center]}], 
        RGBColor[0.5, 0.5, 0.5], StripOnInput -> False], 
       StyleBox[
        LineBox[{
          DynamicLocation["VertexID$23", Automatic, Center], 
          DynamicLocation["VertexID$94", Automatic, Center]}], 
        RGBColor[0.5, 0.5, 0.5], StripOnInput -> False], 
       StyleBox[
        LineBox[{
          DynamicLocation["VertexID$23", Automatic, Center], 
          DynamicLocation["VertexID$95", Automatic, Center]}], 
        RGBColor[0.5, 0.5, 0.5], StripOnInput -> False], 
       StyleBox[
        LineBox[{
          DynamicLocation["VertexID$23", Automatic, Center], 
          DynamicLocation["VertexID$97", Automatic, Center]}], 
        RGBColor[0.5, 0.5, 0.5], StripOnInput -> False], 
       StyleBox[
        LineBox[{
          DynamicLocation["VertexID$23", Automatic, Center], 
          DynamicLocation["VertexID$98", Automatic, Center]}], 
        RGBColor[0.5, 0.5, 0.5], StripOnInput -> False], 
       StyleBox[
        LineBox[{
          DynamicLocation["VertexID$23", Automatic, Center], 
          DynamicLocation["VertexID$99", Automatic, Center]}], 
        RGBColor[0.5, 0.5, 0.5], StripOnInput -> False], 
       StyleBox[
        LineBox[{
          DynamicLocation["VertexID$23", Automatic, Center], 
          DynamicLocation["VertexID$100", Automatic, Center]}], 
        RGBColor[0.5, 0.5, 0.5], StripOnInput -> False], 
       StyleBox[
        LineBox[{
          DynamicLocation["VertexID$24", Automatic, Center], 
          DynamicLocation["VertexID$26", Automatic, Center]}], 
        RGBColor[0.5, 0.5, 0.5], StripOnInput -> False], 
       StyleBox[
        LineBox[{
          DynamicLocation["VertexID$24", Automatic, Center], 
          DynamicLocation["VertexID$31", Automatic, Center]}], 
        RGBColor[0.5, 0.5, 0.5], StripOnInput -> False], 
       StyleBox[
        LineBox[{
          DynamicLocation["VertexID$24", Automatic, Center], 
          DynamicLocation["VertexID$32", Automatic, Center]}], 
        RGBColor[0.5, 0.5, 0.5], StripOnInput -> False], 
       StyleBox[
        LineBox[{
          DynamicLocation["VertexID$24", Automatic, Center], 
          DynamicLocation["VertexID$35", Automatic, Center]}], 
        RGBColor[0.5, 0.5, 0.5], StripOnInput -> False], 
       StyleBox[
        LineBox[{
          DynamicLocation["VertexID$24", Automatic, Center], 
          DynamicLocation["VertexID$36", Automatic, Center]}], 
        RGBColor[0.5, 0.5, 0.5], StripOnInput -> False], 
       StyleBox[
        LineBox[{
          DynamicLocation["VertexID$24", Automatic, Center], 
          DynamicLocation["VertexID$38", Automatic, Center]}], 
        RGBColor[0.5, 0.5, 0.5], StripOnInput -> False], 
       StyleBox[
        LineBox[{
          DynamicLocation["VertexID$24", Automatic, Center], 
          DynamicLocation["VertexID$40", Automatic, Center]}], 
        RGBColor[0.5, 0.5, 0.5], StripOnInput -> False], 
       StyleBox[
        LineBox[{
          DynamicLocation["VertexID$24", Automatic, Center], 
          DynamicLocation["VertexID$41", Automatic, Center]}], 
        RGBColor[0.5, 0.5, 0.5], StripOnInput -> False], 
       StyleBox[
        LineBox[{
          DynamicLocation["VertexID$24", Automatic, Center], 
          DynamicLocation["VertexID$43", Automatic, Center]}], 
        RGBColor[0.5, 0.5, 0.5], StripOnInput -> False], 
       StyleBox[
        LineBox[{
          DynamicLocation["VertexID$24", Automatic, Center], 
          DynamicLocation["VertexID$45", Automatic, Center]}], 
        RGBColor[0.5, 0.5, 0.5], StripOnInput -> False], 
       StyleBox[
        LineBox[{
          DynamicLocation["VertexID$24", Automatic, Center], 
          DynamicLocation["VertexID$46", Automatic, Center]}], 
        RGBColor[0.5, 0.5, 0.5], StripOnInput -> False], 
       StyleBox[
        LineBox[{
          DynamicLocation["VertexID$24", Automatic, Center], 
          DynamicLocation["VertexID$48", Automatic, Center]}], 
        RGBColor[0.5, 0.5, 0.5], StripOnInput -> False], 
       StyleBox[
        LineBox[{
          DynamicLocation["VertexID$24", Automatic, Center], 
          DynamicLocation["VertexID$49", Automatic, Center]}], 
        RGBColor[0.5, 0.5, 0.5], StripOnInput -> False], 
       StyleBox[
        LineBox[{
          DynamicLocation["VertexID$24", Automatic, Center], 
          DynamicLocation["VertexID$53", Automatic, Center]}], 
        RGBColor[0.5, 0.5, 0.5], StripOnInput -> False], 
       StyleBox[
        LineBox[{
          DynamicLocation["VertexID$24", Automatic, Center], 
          DynamicLocation["VertexID$54", Automatic, Center]}], 
        RGBColor[0.5, 0.5, 0.5], StripOnInput -> False], 
       StyleBox[
        LineBox[{
          DynamicLocation["VertexID$24", Automatic, Center], 
          DynamicLocation["VertexID$56", Automatic, Center]}], 
        RGBColor[0.5, 0.5, 0.5], StripOnInput -> False], 
       StyleBox[
        LineBox[{
          DynamicLocation["VertexID$24", Automatic, Center], 
          DynamicLocation["VertexID$58", Automatic, Center]}], 
        RGBColor[0.5, 0.5, 0.5], StripOnInput -> False], 
       StyleBox[
        LineBox[{
          DynamicLocation["VertexID$24", Automatic, Center], 
          DynamicLocation["VertexID$61", Automatic, Center]}], 
        RGBColor[0.5, 0.5, 0.5], StripOnInput -> False], 
       StyleBox[
        LineBox[{
          DynamicLocation["VertexID$24", Automatic, Center], 
          DynamicLocation["VertexID$64", Automatic, Center]}], 
        RGBColor[0.5, 0.5, 0.5], StripOnInput -> False], 
       StyleBox[
        LineBox[{
          DynamicLocation["VertexID$24", Automatic, Center], 
          DynamicLocation["VertexID$66", Automatic, Center]}], 
        RGBColor[0.5, 0.5, 0.5], StripOnInput -> False], 
       StyleBox[
        LineBox[{
          DynamicLocation["VertexID$24", Automatic, Center], 
          DynamicLocation["VertexID$67", Automatic, Center]}], 
        RGBColor[0.5, 0.5, 0.5], StripOnInput -> False], 
       StyleBox[
        LineBox[{
          DynamicLocation["VertexID$24", Automatic, Center], 
          DynamicLocation["VertexID$68", Automatic, Center]}], 
        RGBColor[0.5, 0.5, 0.5], StripOnInput -> False], 
       StyleBox[
        LineBox[{
          DynamicLocation["VertexID$24", Automatic, Center], 
          DynamicLocation["VertexID$71", Automatic, Center]}], 
        RGBColor[0.5, 0.5, 0.5], StripOnInput -> False], 
       StyleBox[
        LineBox[{
          DynamicLocation["VertexID$24", Automatic, Center], 
          DynamicLocation["VertexID$72", Automatic, Center]}], 
        RGBColor[0.5, 0.5, 0.5], StripOnInput -> False], 
       StyleBox[
        LineBox[{
          DynamicLocation["VertexID$24", Automatic, Center], 
          DynamicLocation["VertexID$73", Automatic, Center]}], 
        RGBColor[0.5, 0.5, 0.5], StripOnInput -> False], 
       StyleBox[
        LineBox[{
          DynamicLocation["VertexID$24", Automatic, Center], 
          DynamicLocation["VertexID$74", Automatic, Center]}], 
        RGBColor[0.5, 0.5, 0.5], StripOnInput -> False], 
       StyleBox[
        LineBox[{
          DynamicLocation["VertexID$24", Automatic, Center], 
          DynamicLocation["VertexID$75", Automatic, Center]}], 
        RGBColor[0.5, 0.5, 0.5], StripOnInput -> False], 
       StyleBox[
        LineBox[{
          DynamicLocation["VertexID$24", Automatic, Center], 
          DynamicLocation["VertexID$77", Automatic, Center]}], 
        RGBColor[0.5, 0.5, 0.5], StripOnInput -> False], 
       StyleBox[
        LineBox[{
          DynamicLocation["VertexID$24", Automatic, Center], 
          DynamicLocation["VertexID$78", Automatic, Center]}], 
        RGBColor[0.5, 0.5, 0.5], StripOnInput -> False], 
       StyleBox[
        LineBox[{
          DynamicLocation["VertexID$24", Automatic, Center], 
          DynamicLocation["VertexID$79", Automatic, Center]}], 
        RGBColor[0.5, 0.5, 0.5], StripOnInput -> False], 
       StyleBox[
        LineBox[{
          DynamicLocation["VertexID$24", Automatic, Center], 
          DynamicLocation["VertexID$81", Automatic, Center]}], 
        RGBColor[0.5, 0.5, 0.5], StripOnInput -> False], 
       StyleBox[
        LineBox[{
          DynamicLocation["VertexID$24", Automatic, Center], 
          DynamicLocation["VertexID$82", Automatic, Center]}], 
        RGBColor[0.5, 0.5, 0.5], StripOnInput -> False], 
       StyleBox[
        LineBox[{
          DynamicLocation["VertexID$24", Automatic, Center], 
          DynamicLocation["VertexID$83", Automatic, Center]}], 
        RGBColor[0.5, 0.5, 0.5], StripOnInput -> False], 
       StyleBox[
        LineBox[{
          DynamicLocation["VertexID$24", Automatic, Center], 
          DynamicLocation["VertexID$84", Automatic, Center]}], 
        RGBColor[0.5, 0.5, 0.5], StripOnInput -> False], 
       StyleBox[
        LineBox[{
          DynamicLocation["VertexID$24", Automatic, Center], 
          DynamicLocation["VertexID$85", Automatic, Center]}], 
        RGBColor[0.5, 0.5, 0.5], StripOnInput -> False], 
       StyleBox[
        LineBox[{
          DynamicLocation["VertexID$24", Automatic, Center], 
          DynamicLocation["VertexID$89", Automatic, Center]}], 
        RGBColor[0.5, 0.5, 0.5], StripOnInput -> False], 
       StyleBox[
        LineBox[{
          DynamicLocation["VertexID$24", Automatic, Center], 
          DynamicLocation["VertexID$93", Automatic, Center]}], 
        RGBColor[0.5, 0.5, 0.5], StripOnInput -> False], 
       StyleBox[
        LineBox[{
          DynamicLocation["VertexID$24", Automatic, Center], 
          DynamicLocation["VertexID$95", Automatic, Center]}], 
        RGBColor[0.5, 0.5, 0.5], StripOnInput -> False], 
       StyleBox[
        LineBox[{
          DynamicLocation["VertexID$24", Automatic, Center], 
          DynamicLocation["VertexID$96", Automatic, Center]}], 
        RGBColor[0.5, 0.5, 0.5], StripOnInput -> False], 
       StyleBox[
        LineBox[{
          DynamicLocation["VertexID$24", Automatic, Center], 
          DynamicLocation["VertexID$97", Automatic, Center]}], 
        RGBColor[0.5, 0.5, 0.5], StripOnInput -> False], 
       StyleBox[
        LineBox[{
          DynamicLocation["VertexID$24", Automatic, Center], 
          DynamicLocation["VertexID$98", Automatic, Center]}], 
        RGBColor[0.5, 0.5, 0.5], StripOnInput -> False], 
       StyleBox[
        LineBox[{
          DynamicLocation["VertexID$24", Automatic, Center], 
          DynamicLocation["VertexID$100", Automatic, Center]}], 
        RGBColor[0.5, 0.5, 0.5], StripOnInput -> False], 
       StyleBox[
        LineBox[{
          DynamicLocation["VertexID$25", Automatic, Center], 
          DynamicLocation["VertexID$26", Automatic, Center]}], 
        RGBColor[0.5, 0.5, 0.5], StripOnInput -> False], 
       StyleBox[
        LineBox[{
          DynamicLocation["VertexID$25", Automatic, Center], 
          DynamicLocation["VertexID$27", Automatic, Center]}], 
        RGBColor[0.5, 0.5, 0.5], StripOnInput -> False], 
       StyleBox[
        LineBox[{
          DynamicLocation["VertexID$25", Automatic, Center], 
          DynamicLocation["VertexID$28", Automatic, Center]}], 
        RGBColor[0.5, 0.5, 0.5], StripOnInput -> False], 
       StyleBox[
        LineBox[{
          DynamicLocation["VertexID$25", Automatic, Center], 
          DynamicLocation["VertexID$29", Automatic, Center]}], 
        RGBColor[0.5, 0.5, 0.5], StripOnInput -> False], 
       StyleBox[
        LineBox[{
          DynamicLocation["VertexID$25", Automatic, Center], 
          DynamicLocation["VertexID$30", Automatic, Center]}], 
        RGBColor[0.5, 0.5, 0.5], StripOnInput -> False], 
       StyleBox[
        LineBox[{
          DynamicLocation["VertexID$25", Automatic, Center], 
          DynamicLocation["VertexID$32", Automatic, Center]}], 
        RGBColor[0.5, 0.5, 0.5], StripOnInput -> False], 
       StyleBox[
        LineBox[{
          DynamicLocation["VertexID$25", Automatic, Center], 
          DynamicLocation["VertexID$33", Automatic, Center]}], 
        RGBColor[0.5, 0.5, 0.5], StripOnInput -> False], 
       StyleBox[
        LineBox[{
          DynamicLocation["VertexID$25", Automatic, Center], 
          DynamicLocation["VertexID$34", Automatic, Center]}], 
        RGBColor[0.5, 0.5, 0.5], StripOnInput -> False], 
       StyleBox[
        LineBox[{
          DynamicLocation["VertexID$25", Automatic, Center], 
          DynamicLocation["VertexID$35", Automatic, Center]}], 
        RGBColor[0.5, 0.5, 0.5], StripOnInput -> False], 
       StyleBox[
        LineBox[{
          DynamicLocation["VertexID$25", Automatic, Center], 
          DynamicLocation["VertexID$36", Automatic, Center]}], 
        RGBColor[0.5, 0.5, 0.5], StripOnInput -> False], 
       StyleBox[
        LineBox[{
          DynamicLocation["VertexID$25", Automatic, Center], 
          DynamicLocation["VertexID$37", Automatic, Center]}], 
        RGBColor[0.5, 0.5, 0.5], StripOnInput -> False], 
       StyleBox[
        LineBox[{
          DynamicLocation["VertexID$25", Automatic, Center], 
          DynamicLocation["VertexID$39", Automatic, Center]}], 
        RGBColor[0.5, 0.5, 0.5], StripOnInput -> False], 
       StyleBox[
        LineBox[{
          DynamicLocation["VertexID$25", Automatic, Center], 
          DynamicLocation["VertexID$42", Automatic, Center]}], 
        RGBColor[0.5, 0.5, 0.5], StripOnInput -> False], 
       StyleBox[
        LineBox[{
          DynamicLocation["VertexID$25", Automatic, Center], 
          DynamicLocation["VertexID$43", Automatic, Center]}], 
        RGBColor[0.5, 0.5, 0.5], StripOnInput -> False], 
       StyleBox[
        LineBox[{
          DynamicLocation["VertexID$25", Automatic, Center], 
          DynamicLocation["VertexID$44", Automatic, Center]}], 
        RGBColor[0.5, 0.5, 0.5], StripOnInput -> False], 
       StyleBox[
        LineBox[{
          DynamicLocation["VertexID$25", Automatic, Center], 
          DynamicLocation["VertexID$46", Automatic, Center]}], 
        RGBColor[0.5, 0.5, 0.5], StripOnInput -> False], 
       StyleBox[
        LineBox[{
          DynamicLocation["VertexID$25", Automatic, Center],
[truncated: 2,879,707 more chars]
